# Supplementary material for: Integrated acupuncture-pharmacotherapy for perimenopausal insomnia: a systematic review and meta-analysis
Source: Front Neurol. 2025 Aug 20;16:1633794. doi: 10.3389/fneur.2025.1633794 (PMC12406132; doi:10.3389/fneur.2025.1633794)
Supplement: Supplementary file 1 [file Data_Sheet_1.zip › AP for PMI.rm5]

<?xml version="1.0" encoding="ISO-8859-1" standalone="no"?>
<COCHRANE_REVIEW DESCRIPTION="" DOI="" GROUP_ID="" ID="404024081122115589" MERGED_FROM="" MODIFIED="2025-05-12 22:29:39 +0800" MODIFIED_BY="[Empty name]" REVIEW_NO="" REVMAN_SUB_VERSION="5.4.1" REVMAN_VERSION="5" SPLIT_FROM="" STAGE="R" STATUS="A" TYPE="INTERVENTION" VERSION_NO="0.0">
<COVER_SHEET MODIFIED="2024-08-11 22:11:55 +0800" MODIFIED_BY="[Empty name]">
<TITLE MODIFIED="2024-08-11 22:11:55 +0800" MODIFIED_BY="[Empty name]">&#38024;&#21050;&#32852;&#21512;&#35199;&#33647; for &#22260;&#32477;&#32463;&#26399;&#22833;&#30496;</TITLE>
<CONTACT>
<PERSON ID="????" ROLE="UNKNOWN">
<PREFIX/>
<FIRST_NAME/>
<MIDDLE_INITIALS/>
<LAST_NAME/>
<SUFFIX/>
<POSITION/>
<EMAIL_1/>
<EMAIL_2/>
<URL/>
<MOBILE_PHONE/>
<ADDRESS>
<DEPARTMENT/>
<ORGANISATION/>
<ADDRESS_1/>
<ADDRESS_2/>
<CITY/>
<ZIP/>
<REGION/>
<COUNTRY CODE="NONE">Other</COUNTRY>
<PHONE_1/>
<PHONE_2/>
<FAX_1/>
<FAX_2/>
</ADDRESS>
<FOOTNOTE/>
</PERSON>
</CONTACT>
<CREATORS>
<PERSON ID="????" ROLE="AUTHOR">
<PREFIX/>
<FIRST_NAME/>
<MIDDLE_INITIALS/>
<LAST_NAME/>
<SUFFIX/>
<POSITION/>
<EMAIL_1/>
<EMAIL_2/>
<URL/>
<MOBILE_PHONE/>
<ADDRESS>
<DEPARTMENT/>
<ORGANISATION/>
<ADDRESS_1/>
<ADDRESS_2/>
<CITY/>
<ZIP/>
<REGION/>
<COUNTRY CODE="NONE">Other</COUNTRY>
<PHONE_1/>
<PHONE_2/>
<FAX_1/>
<FAX_2/>
</ADDRESS>
<FOOTNOTE/>
</PERSON>
</CREATORS>
<DATES>
<UP_TO_DATE>
<DATE DAY="" MONTH="" YEAR=""/>
</UP_TO_DATE>
<LAST_SEARCH>
<DATE DAY="" MONTH="" YEAR=""/>
</LAST_SEARCH>
<NEXT_STAGE>
<DATE DAY="" MONTH="" YEAR=""/>
</NEXT_STAGE>
<PROTOCOL_PUBLISHED ISSUE="" YEAR=""/>
<REVIEW_PUBLISHED ISSUE="" YEAR=""/>
<LAST_CITATION_ISSUE ISSUE="" YEAR=""/>
</DATES>
<WHATS_NEW/>
<HISTORY/>
<SOURCES_OF_SUPPORT>
<INTERNAL_SOURCES/>
<EXTERNAL_SOURCES/>
</SOURCES_OF_SUPPORT>
<MESH_TERMS VERIFIED="NO"/>
<KEYWORDS/>
</COVER_SHEET>
<MAIN_TEXT>
<SUMMARY>
<TITLE>[Summary title]</TITLE>
<SUMMARY_BODY>
<P>[Summary text]</P>
</SUMMARY_BODY>
</SUMMARY>
<ABSTRACT>
<ABS_BACKGROUND/>
<ABS_OBJECTIVES/>
<ABS_SEARCH_STRATEGY/>
<ABS_SELECTION_CRITERIA/>
<ABS_DATA_COLLECTION/>
<ABS_RESULTS/>
<ABS_CONCLUSIONS/>
</ABSTRACT>
<BODY>
<BACKGROUND>
<CONDITION/>
<INTERVENTION/>
<THEORY/>
<IMPORTANCE/>
</BACKGROUND>
<OBJECTIVES/>
<METHODS>
<SELECTION_CRITERIA>
<CRIT_STUDIES/>
<CRIT_PARTICIPANTS/>
<CRIT_INTERVENTIONS/>
<CRIT_OUTCOMES>
<CRIT_OUTCOMES_PRIMARY/>
<CRIT_OUTCOMES_SECONDARY/>
</CRIT_OUTCOMES>
</SELECTION_CRITERIA>
<SEARCH_METHODS>
<ELECTRONIC_SEARCHES/>
<OTHER_SEARCHES/>
</SEARCH_METHODS>
<DATA_COLLECTION>
<STUDY_SELECTION/>
<DATA_EXTRACTION/>
<QUALITY_ASSESSMENT/>
<EFFECT_MEASURES/>
<UNIT_OF_ANALYSIS/>
<MISSING_DATA/>
<HETEROGENEITY_ASSESSMENT/>
<BIAS_ASSESSMENT/>
<DATA_SYNTHESIS/>
<SUBGROUP_ANALYSIS/>
<SENSITIVITY_ANALYSIS/>
</DATA_COLLECTION>
</METHODS>
<RESULTS>
<STUDY_DESCRIPTION>
<SEARCH_RESULTS/>
<INCLUDED_STUDIES_DESCR/>
<EXCLUDED_STUDIES_DESCR/>
</STUDY_DESCRIPTION>
<STUDY_QUALITY>
<ALLOCATION/>
<BLINDING/>
<EXCLUSIONS/>
<SELECTIVE_REPORTING/>
<OTHER_BIAS_SOURCES/>
</STUDY_QUALITY>
<INTERVENTION_EFFECTS/>
</RESULTS>
<DISCUSSION>
<SUMMARY_OF_RESULTS/>
<APPLICABILITY_OF_FINDINGS/>
<QUALITY_OF_EVIDENCE/>
<POTENTIAL_BIASES/>
<AGREEMENT/>
</DISCUSSION>
<CONCLUSIONS>
<IMPLICATIONS_PRACTICE/>
<IMPLICATIONS_RESEARCH/>
</CONCLUSIONS>
</BODY>
<ACKNOWLEDGEMENTS/>
<CONFLICT_OF_INTEREST/>
<CONTRIBUTIONS/>
<PRO_REV_DIFF/>
<PUBLIC_NOTES/>
</MAIN_TEXT>
<STUDIES_AND_REFERENCES MODIFIED="2025-05-09 20:14:25 +0800" MODIFIED_BY="[Empty name]">
<STUDIES MODIFIED="2025-05-09 20:14:25 +0800" MODIFIED_BY="[Empty name]">
<INCLUDED_STUDIES MODIFIED="2025-05-09 20:14:25 +0800" MODIFIED_BY="[Empty name]">
<STUDY DATA_SOURCE="PUB" ID="STD-Bai-2022" MODIFIED="2025-05-09 20:13:41 +0800" MODIFIED_BY="[Empty name]" NAME="Bai 2022" YEAR="2022">
<REFERENCE PRIMARY="NO" TYPE="JOURNAL_ARTICLE">
<IDENTIFIERS/>
</REFERENCE>
<IDENTIFIERS/>
</STUDY>
<STUDY DATA_SOURCE="PUB" ID="STD-Dai-2022" MODIFIED="2025-05-09 20:13:53 +0800" MODIFIED_BY="[Empty name]" NAME="Dai 2022" YEAR="2022">
<REFERENCE PRIMARY="NO" TYPE="JOURNAL_ARTICLE">
<IDENTIFIERS/>
</REFERENCE>
<IDENTIFIERS/>
</STUDY>
<STUDY DATA_SOURCE="PUB" ID="STD-Han-2020" MODIFIED="2025-05-09 20:13:57 +0800" MODIFIED_BY="[Empty name]" NAME="Han 2020" YEAR="2020">
<REFERENCE PRIMARY="NO" TYPE="JOURNAL_ARTICLE">
<IDENTIFIERS/>
</REFERENCE>
<IDENTIFIERS/>
</STUDY>
<STUDY DATA_SOURCE="PUB" ID="STD-Li-2019" MODIFIED="2025-05-09 20:13:59 +0800" MODIFIED_BY="[Empty name]" NAME="Li 2019" YEAR="2019">
<REFERENCE PRIMARY="NO" TYPE="JOURNAL_ARTICLE">
<IDENTIFIERS/>
</REFERENCE>
<IDENTIFIERS/>
</STUDY>
<STUDY DATA_SOURCE="PUB" ID="STD-Li-2022" MODIFIED="2025-05-09 20:14:02 +0800" MODIFIED_BY="[Empty name]" NAME="Li 2022" YEAR="2022">
<REFERENCE PRIMARY="NO" TYPE="JOURNAL_ARTICLE">
<IDENTIFIERS/>
</REFERENCE>
<IDENTIFIERS/>
</STUDY>
<STUDY DATA_SOURCE="PUB" ID="STD-Liu-2023" MODIFIED="2025-05-09 20:14:04 +0800" MODIFIED_BY="[Empty name]" NAME="Liu 2023" YEAR="2023">
<REFERENCE PRIMARY="NO" TYPE="JOURNAL_ARTICLE">
<IDENTIFIERS/>
</REFERENCE>
<IDENTIFIERS/>
</STUDY>
<STUDY DATA_SOURCE="PUB" ID="STD-Lv-2017" MODIFIED="2025-05-09 20:14:10 +0800" MODIFIED_BY="[Empty name]" NAME="Lv 2017" YEAR="2017">
<REFERENCE PRIMARY="NO" TYPE="JOURNAL_ARTICLE">
<IDENTIFIERS/>
</REFERENCE>
<IDENTIFIERS/>
</STUDY>
<STUDY DATA_SOURCE="PUB" ID="STD-Xue-2023" MODIFIED="2025-05-09 20:14:12 +0800" MODIFIED_BY="[Empty name]" NAME="Xue 2023" YEAR="2023">
<REFERENCE PRIMARY="NO" TYPE="JOURNAL_ARTICLE">
<IDENTIFIERS/>
</REFERENCE>
<IDENTIFIERS/>
</STUDY>
<STUDY DATA_SOURCE="PUB" ID="STD-Zhang-2024" MODIFIED="2025-05-09 20:14:15 +0800" MODIFIED_BY="[Empty name]" NAME="Zhang 2024" YEAR="2024">
<REFERENCE PRIMARY="NO" TYPE="JOURNAL_ARTICLE">
<IDENTIFIERS/>
</REFERENCE>
<IDENTIFIERS/>
</STUDY>
<STUDY DATA_SOURCE="PUB" ID="STD-Zheng-2023" MODIFIED="2025-05-09 20:14:18 +0800" MODIFIED_BY="[Empty name]" NAME="Zheng 2023" YEAR="2023">
<REFERENCE PRIMARY="NO" TYPE="JOURNAL_ARTICLE">
<IDENTIFIERS/>
</REFERENCE>
<IDENTIFIERS/>
</STUDY>
<STUDY DATA_SOURCE="PUB" ID="STD-Zhou-2022" MODIFIED="2025-05-09 20:14:21 +0800" MODIFIED_BY="[Empty name]" NAME="Zhou 2022" YEAR="2022">
<REFERENCE PRIMARY="NO" TYPE="JOURNAL_ARTICLE">
<IDENTIFIERS/>
</REFERENCE>
<IDENTIFIERS/>
</STUDY>
<STUDY DATA_SOURCE="PUB" ID="STD-Zhu-2016" MODIFIED="2025-05-09 20:14:25 +0800" MODIFIED_BY="[Empty name]" NAME="Zhu 2016" YEAR="2016">
<REFERENCE PRIMARY="NO" TYPE="JOURNAL_ARTICLE">
<IDENTIFIERS/>
</REFERENCE>
<IDENTIFIERS/>
</STUDY>
</INCLUDED_STUDIES>
<EXCLUDED_STUDIES/>
<AWAITING_STUDIES/>
<ONGOING_STUDIES/>
</STUDIES>
<OTHER_REFERENCES>
<ADDITIONAL_REFERENCES/>
<OTHER_VERSIONS_REFERENCES/>
<PENDING_REFERENCES/>
</OTHER_REFERENCES>
</STUDIES_AND_REFERENCES>
<CHARACTERISTICS_OF_STUDIES MODIFIED="2025-05-11 16:22:17 +0800" MODIFIED_BY="[Empty name]">
<CHARACTERISTICS_OF_INCLUDED_STUDIES MODIFIED="2025-05-11 16:22:17 +0800" MODIFIED_BY="[Empty name]" SORT_BY="STUDY" USER_DEF_1_ENABLED="NO" USER_DEF_2_ENABLED="NO" USER_DEF_3_ENABLED="NO">
<INCLUDED_CHAR STUDY_ID="STD-Bai-2022">
<CHAR_METHODS/>
<CHAR_PARTICIPANTS/>
<CHAR_INTERVENTIONS/>
<CHAR_OUTCOMES/>
<CHAR_NOTES/>
</INCLUDED_CHAR>
<INCLUDED_CHAR STUDY_ID="STD-Dai-2022">
<CHAR_METHODS/>
<CHAR_PARTICIPANTS/>
<CHAR_INTERVENTIONS/>
<CHAR_OUTCOMES/>
<CHAR_NOTES/>
</INCLUDED_CHAR>
<INCLUDED_CHAR STUDY_ID="STD-Han-2020">
<CHAR_METHODS/>
<CHAR_PARTICIPANTS/>
<CHAR_INTERVENTIONS/>
<CHAR_OUTCOMES/>
<CHAR_NOTES/>
</INCLUDED_CHAR>
<INCLUDED_CHAR STUDY_ID="STD-Li-2019">
<CHAR_METHODS/>
<CHAR_PARTICIPANTS/>
<CHAR_INTERVENTIONS/>
<CHAR_OUTCOMES/>
<CHAR_NOTES/>
</INCLUDED_CHAR>
<INCLUDED_CHAR STUDY_ID="STD-Li-2022">
<CHAR_METHODS/>
<CHAR_PARTICIPANTS/>
<CHAR_INTERVENTIONS/>
<CHAR_OUTCOMES/>
<CHAR_NOTES/>
</INCLUDED_CHAR>
<INCLUDED_CHAR STUDY_ID="STD-Liu-2023">
<CHAR_METHODS/>
<CHAR_PARTICIPANTS/>
<CHAR_INTERVENTIONS/>
<CHAR_OUTCOMES/>
<CHAR_NOTES/>
</INCLUDED_CHAR>
<INCLUDED_CHAR STUDY_ID="STD-Lv-2017">
<CHAR_METHODS/>
<CHAR_PARTICIPANTS/>
<CHAR_INTERVENTIONS/>
<CHAR_OUTCOMES/>
<CHAR_NOTES/>
</INCLUDED_CHAR>
<INCLUDED_CHAR STUDY_ID="STD-Xue-2023">
<CHAR_METHODS/>
<CHAR_PARTICIPANTS/>
<CHAR_INTERVENTIONS/>
<CHAR_OUTCOMES/>
<CHAR_NOTES/>
</INCLUDED_CHAR>
<INCLUDED_CHAR STUDY_ID="STD-Zhang-2024">
<CHAR_METHODS/>
<CHAR_PARTICIPANTS/>
<CHAR_INTERVENTIONS/>
<CHAR_OUTCOMES/>
<CHAR_NOTES/>
</INCLUDED_CHAR>
<INCLUDED_CHAR STUDY_ID="STD-Zheng-2023">
<CHAR_METHODS/>
<CHAR_PARTICIPANTS/>
<CHAR_INTERVENTIONS/>
<CHAR_OUTCOMES/>
<CHAR_NOTES/>
</INCLUDED_CHAR>
<INCLUDED_CHAR STUDY_ID="STD-Zhou-2022">
<CHAR_METHODS/>
<CHAR_PARTICIPANTS/>
<CHAR_INTERVENTIONS/>
<CHAR_OUTCOMES/>
<CHAR_NOTES/>
</INCLUDED_CHAR>
<INCLUDED_CHAR STUDY_ID="STD-Zhu-2016">
<CHAR_METHODS/>
<CHAR_PARTICIPANTS/>
<CHAR_INTERVENTIONS/>
<CHAR_OUTCOMES/>
<CHAR_NOTES/>
</INCLUDED_CHAR>
<FOOTNOTES/>
</CHARACTERISTICS_OF_INCLUDED_STUDIES>
<CHARACTERISTICS_OF_EXCLUDED_STUDIES SORT_BY="STUDY">
<FOOTNOTES/>
</CHARACTERISTICS_OF_EXCLUDED_STUDIES>
<CHARACTERISTICS_OF_AWAITING_STUDIES SORT_BY="STUDY" USER_DEF_1_ENABLED="NO" USER_DEF_2_ENABLED="NO" USER_DEF_3_ENABLED="NO">
<FOOTNOTES/>
</CHARACTERISTICS_OF_AWAITING_STUDIES>
<CHARACTERISTICS_OF_ONGOING_STUDIES SORT_BY="STUDY" USER_DEF_1_ENABLED="NO" USER_DEF_2_ENABLED="NO" USER_DEF_3_ENABLED="NO">
<FOOTNOTES/>
</CHARACTERISTICS_OF_ONGOING_STUDIES>
</CHARACTERISTICS_OF_STUDIES>
<QUALITY_ITEMS MODIFIED="2025-05-11 16:22:17 +0800" MODIFIED_BY="[Empty name]">
<QUALITY_ITEM CORE_ITEM="YES" ID="QIT-01" LEVEL="STUDY" MODIFIED="2025-05-11 16:22:17 +0800" MODIFIED_BY="[Empty name]" NO="1">
<NAME>Random sequence generation (selection bias)</NAME>
<DESCRIPTION>
<P>Selection bias (biased allocation to interventions) due to inadequate generation of a randomised sequence</P>
</DESCRIPTION>
<QUALITY_ITEM_DATA>
<QUALITY_ITEM_DATA_ENTRY MODIFIED="2024-08-13 23:08:18 +0800" MODIFIED_BY="[Empty name]" RESULT="YES" STUDY_ID="STD-Bai-2022">
<DESCRIPTION/>
</QUALITY_ITEM_DATA_ENTRY>
<QUALITY_ITEM_DATA_ENTRY MODIFIED="2024-08-13 23:02:56 +0800" MODIFIED_BY="[Empty name]" RESULT="YES" STUDY_ID="STD-Dai-2022">
<DESCRIPTION/>
</QUALITY_ITEM_DATA_ENTRY>
<QUALITY_ITEM_DATA_ENTRY MODIFIED="2024-08-13 23:12:42 +0800" MODIFIED_BY="[Empty name]" RESULT="YES" STUDY_ID="STD-Han-2020">
<DESCRIPTION/>
</QUALITY_ITEM_DATA_ENTRY>
<QUALITY_ITEM_DATA_ENTRY MODIFIED="2025-05-11 16:22:12 +0800" MODIFIED_BY="[Empty name]" RESULT="UNKNOWN" STUDY_ID="STD-Li-2019">
<DESCRIPTION>
<P>Unclear</P>
</DESCRIPTION>
</QUALITY_ITEM_DATA_ENTRY>
<QUALITY_ITEM_DATA_ENTRY MODIFIED="2025-05-11 16:22:17 +0800" MODIFIED_BY="[Empty name]" RESULT="UNKNOWN" STUDY_ID="STD-Li-2022">
<DESCRIPTION>
<P>Unclear</P>
</DESCRIPTION>
</QUALITY_ITEM_DATA_ENTRY>
<QUALITY_ITEM_DATA_ENTRY MODIFIED="2024-08-13 22:52:37 +0800" MODIFIED_BY="[Empty name]" RESULT="YES" STUDY_ID="STD-Liu-2023">
<DESCRIPTION/>
</QUALITY_ITEM_DATA_ENTRY>
<QUALITY_ITEM_DATA_ENTRY MODIFIED="2024-08-13 22:53:12 +0800" MODIFIED_BY="[Empty name]" RESULT="YES" STUDY_ID="STD-Lv-2017">
<DESCRIPTION/>
</QUALITY_ITEM_DATA_ENTRY>
<QUALITY_ITEM_DATA_ENTRY MODIFIED="2024-08-13 22:55:53 +0800" MODIFIED_BY="[Empty name]" RESULT="YES" STUDY_ID="STD-Xue-2023">
<DESCRIPTION/>
</QUALITY_ITEM_DATA_ENTRY>
<QUALITY_ITEM_DATA_ENTRY MODIFIED="2024-08-13 23:00:43 +0800" MODIFIED_BY="[Empty name]" RESULT="YES" STUDY_ID="STD-Zhang-2024">
<DESCRIPTION/>
</QUALITY_ITEM_DATA_ENTRY>
<QUALITY_ITEM_DATA_ENTRY MODIFIED="2024-08-13 23:10:02 +0800" MODIFIED_BY="[Empty name]" RESULT="YES" STUDY_ID="STD-Zheng-2023">
<DESCRIPTION/>
</QUALITY_ITEM_DATA_ENTRY>
<QUALITY_ITEM_DATA_ENTRY MODIFIED="2024-08-13 22:54:23 +0800" MODIFIED_BY="[Empty name]" RESULT="YES" STUDY_ID="STD-Zhou-2022">
<DESCRIPTION/>
</QUALITY_ITEM_DATA_ENTRY>
<QUALITY_ITEM_DATA_ENTRY MODIFIED="2024-08-13 22:57:48 +0800" MODIFIED_BY="[Empty name]" RESULT="YES" STUDY_ID="STD-Zhu-2016">
<DESCRIPTION/>
</QUALITY_ITEM_DATA_ENTRY>
</QUALITY_ITEM_DATA>
</QUALITY_ITEM>
<QUALITY_ITEM CORE_ITEM="YES" ID="QIT-02" LEVEL="STUDY" MODIFIED="2024-08-13 23:16:12 +0800" MODIFIED_BY="[Empty name]" NO="2">
<NAME>Allocation concealment (selection bias)</NAME>
<DESCRIPTION>
<P>Selection bias (biased allocation to interventions) due to inadequate concealment of allocations prior to assignment</P>
</DESCRIPTION>
<QUALITY_ITEM_DATA>
<QUALITY_ITEM_DATA_ENTRY MODIFIED="2024-08-13 23:15:40 +0800" MODIFIED_BY="[Empty name]" RESULT="UNKNOWN" STUDY_ID="STD-Bai-2022">
<DESCRIPTION>
<P>Unclear</P>
</DESCRIPTION>
</QUALITY_ITEM_DATA_ENTRY>
<QUALITY_ITEM_DATA_ENTRY MODIFIED="2024-08-13 23:15:05 +0800" MODIFIED_BY="[Empty name]" RESULT="UNKNOWN" STUDY_ID="STD-Dai-2022">
<DESCRIPTION>
<P>Unclear</P>
</DESCRIPTION>
</QUALITY_ITEM_DATA_ENTRY>
<QUALITY_ITEM_DATA_ENTRY MODIFIED="2024-08-13 23:16:12 +0800" MODIFIED_BY="[Empty name]" RESULT="UNKNOWN" STUDY_ID="STD-Han-2020">
<DESCRIPTION>
<P>Unclear</P>
</DESCRIPTION>
</QUALITY_ITEM_DATA_ENTRY>
<QUALITY_ITEM_DATA_ENTRY MODIFIED="2024-08-13 23:15:33 +0800" MODIFIED_BY="[Empty name]" RESULT="UNKNOWN" STUDY_ID="STD-Li-2019">
<DESCRIPTION>
<P>Unclear</P>
</DESCRIPTION>
</QUALITY_ITEM_DATA_ENTRY>
<QUALITY_ITEM_DATA_ENTRY MODIFIED="2024-08-13 23:15:23 +0800" MODIFIED_BY="[Empty name]" RESULT="UNKNOWN" STUDY_ID="STD-Li-2022">
<DESCRIPTION>
<P>Unclear</P>
</DESCRIPTION>
</QUALITY_ITEM_DATA_ENTRY>
<QUALITY_ITEM_DATA_ENTRY MODIFIED="2024-08-13 23:13:49 +0800" MODIFIED_BY="[Empty name]" RESULT="UNKNOWN" STUDY_ID="STD-Liu-2023">
<DESCRIPTION>
<P>Unclear</P>
</DESCRIPTION>
</QUALITY_ITEM_DATA_ENTRY>
<QUALITY_ITEM_DATA_ENTRY MODIFIED="2024-08-13 23:14:36 +0800" MODIFIED_BY="[Empty name]" RESULT="UNKNOWN" STUDY_ID="STD-Lv-2017">
<DESCRIPTION>
<P>Unclear</P>
</DESCRIPTION>
</QUALITY_ITEM_DATA_ENTRY>
<QUALITY_ITEM_DATA_ENTRY MODIFIED="2024-08-13 23:15:54 +0800" MODIFIED_BY="[Empty name]" RESULT="UNKNOWN" STUDY_ID="STD-Xue-2023">
<DESCRIPTION>
<P>Unclear</P>
</DESCRIPTION>
</QUALITY_ITEM_DATA_ENTRY>
<QUALITY_ITEM_DATA_ENTRY MODIFIED="2024-08-13 23:14:56 +0800" MODIFIED_BY="[Empty name]" RESULT="UNKNOWN" STUDY_ID="STD-Zhang-2024">
<DESCRIPTION>
<P>Unclear</P>
</DESCRIPTION>
</QUALITY_ITEM_DATA_ENTRY>
<QUALITY_ITEM_DATA_ENTRY MODIFIED="2024-08-13 23:16:04 +0800" MODIFIED_BY="[Empty name]" RESULT="UNKNOWN" STUDY_ID="STD-Zheng-2023">
<DESCRIPTION>
<P>Unclear</P>
</DESCRIPTION>
</QUALITY_ITEM_DATA_ENTRY>
<QUALITY_ITEM_DATA_ENTRY MODIFIED="2024-08-13 23:14:45 +0800" MODIFIED_BY="[Empty name]" RESULT="UNKNOWN" STUDY_ID="STD-Zhou-2022">
<DESCRIPTION>
<P>Unclear</P>
</DESCRIPTION>
</QUALITY_ITEM_DATA_ENTRY>
<QUALITY_ITEM_DATA_ENTRY MODIFIED="2024-08-13 23:15:16 +0800" MODIFIED_BY="[Empty name]" RESULT="UNKNOWN" STUDY_ID="STD-Zhu-2016">
<DESCRIPTION>
<P>Unclear</P>
</DESCRIPTION>
</QUALITY_ITEM_DATA_ENTRY>
</QUALITY_ITEM_DATA>
</QUALITY_ITEM>
<QUALITY_ITEM CORE_ITEM="YES" ID="QIT-03" LEVEL="GROUP" MODIFIED="2024-08-13 23:12:45 +0800" MODIFIED_BY="[Empty name]" NO="3">
<NAME>Blinding of participants and personnel (performance bias)</NAME>
<DESCRIPTION>
<P>Performance bias due to knowledge of the allocated interventions by participants and personnel during the study</P>
</DESCRIPTION>
<QUALITY_ITEM_DATA_ENTRY_GROUP ID="QIG-03.01" NO="1">
<NAME>All outcomes</NAME>
</QUALITY_ITEM_DATA_ENTRY_GROUP>
<QUALITY_ITEM_DATA>
<QUALITY_ITEM_DATA_ENTRY GROUP_ID="QIG-03.01" MODIFIED="2024-08-13 23:08:20 +0800" MODIFIED_BY="[Empty name]" RESULT="NO" STUDY_ID="STD-Bai-2022">
<DESCRIPTION/>
</QUALITY_ITEM_DATA_ENTRY>
<QUALITY_ITEM_DATA_ENTRY GROUP_ID="QIG-03.01" MODIFIED="2024-08-13 23:02:59 +0800" MODIFIED_BY="[Empty name]" RESULT="NO" STUDY_ID="STD-Dai-2022">
<DESCRIPTION/>
</QUALITY_ITEM_DATA_ENTRY>
<QUALITY_ITEM_DATA_ENTRY GROUP_ID="QIG-03.01" MODIFIED="2024-08-13 23:12:45 +0800" MODIFIED_BY="[Empty name]" RESULT="NO" STUDY_ID="STD-Han-2020">
<DESCRIPTION/>
</QUALITY_ITEM_DATA_ENTRY>
<QUALITY_ITEM_DATA_ENTRY GROUP_ID="QIG-03.01" MODIFIED="2024-08-13 23:06:19 +0800" MODIFIED_BY="[Empty name]" RESULT="NO" STUDY_ID="STD-Li-2019">
<DESCRIPTION/>
</QUALITY_ITEM_DATA_ENTRY>
<QUALITY_ITEM_DATA_ENTRY GROUP_ID="QIG-03.01" MODIFIED="2024-08-13 23:04:30 +0800" MODIFIED_BY="[Empty name]" RESULT="NO" STUDY_ID="STD-Li-2022">
<DESCRIPTION/>
</QUALITY_ITEM_DATA_ENTRY>
<QUALITY_ITEM_DATA_ENTRY GROUP_ID="QIG-03.01" MODIFIED="2024-08-13 22:52:39 +0800" MODIFIED_BY="[Empty name]" RESULT="NO" STUDY_ID="STD-Liu-2023">
<DESCRIPTION/>
</QUALITY_ITEM_DATA_ENTRY>
<QUALITY_ITEM_DATA_ENTRY GROUP_ID="QIG-03.01" MODIFIED="2024-08-13 22:53:15 +0800" MODIFIED_BY="[Empty name]" RESULT="NO" STUDY_ID="STD-Lv-2017">
<DESCRIPTION/>
</QUALITY_ITEM_DATA_ENTRY>
<QUALITY_ITEM_DATA_ENTRY GROUP_ID="QIG-03.01" MODIFIED="2024-08-13 22:55:56 +0800" MODIFIED_BY="[Empty name]" RESULT="NO" STUDY_ID="STD-Xue-2023">
<DESCRIPTION/>
</QUALITY_ITEM_DATA_ENTRY>
<QUALITY_ITEM_DATA_ENTRY GROUP_ID="QIG-03.01" MODIFIED="2024-08-13 23:00:45 +0800" MODIFIED_BY="[Empty name]" RESULT="NO" STUDY_ID="STD-Zhang-2024">
<DESCRIPTION/>
</QUALITY_ITEM_DATA_ENTRY>
<QUALITY_ITEM_DATA_ENTRY GROUP_ID="QIG-03.01" MODIFIED="2024-08-13 23:10:04 +0800" MODIFIED_BY="[Empty name]" RESULT="NO" STUDY_ID="STD-Zheng-2023">
<DESCRIPTION/>
</QUALITY_ITEM_DATA_ENTRY>
<QUALITY_ITEM_DATA_ENTRY GROUP_ID="QIG-03.01" MODIFIED="2024-08-13 22:54:25 +0800" MODIFIED_BY="[Empty name]" RESULT="YES" STUDY_ID="STD-Zhou-2022">
<DESCRIPTION/>
</QUALITY_ITEM_DATA_ENTRY>
<QUALITY_ITEM_DATA_ENTRY GROUP_ID="QIG-03.01" MODIFIED="2024-08-13 22:57:56 +0800" MODIFIED_BY="[Empty name]" RESULT="NO" STUDY_ID="STD-Zhu-2016">
<DESCRIPTION/>
</QUALITY_ITEM_DATA_ENTRY>
</QUALITY_ITEM_DATA>
</QUALITY_ITEM>
<QUALITY_ITEM CORE_ITEM="YES" ID="QIT-04" LEVEL="GROUP" MODIFIED="2024-08-13 23:16:14 +0800" MODIFIED_BY="[Empty name]" NO="4">
<NAME>Blinding of outcome assessment (detection bias)</NAME>
<DESCRIPTION>
<P>Detection bias due to knowledge of the allocated interventions by outcome assessors</P>
</DESCRIPTION>
<QUALITY_ITEM_DATA_ENTRY_GROUP ID="QIG-04.01" NO="1">
<NAME>All outcomes</NAME>
</QUALITY_ITEM_DATA_ENTRY_GROUP>
<QUALITY_ITEM_DATA>
<QUALITY_ITEM_DATA_ENTRY GROUP_ID="QIG-04.01" MODIFIED="2024-08-13 23:15:42 +0800" MODIFIED_BY="[Empty name]" RESULT="UNKNOWN" STUDY_ID="STD-Bai-2022">
<DESCRIPTION>
<P>Unclear</P>
</DESCRIPTION>
</QUALITY_ITEM_DATA_ENTRY>
<QUALITY_ITEM_DATA_ENTRY GROUP_ID="QIG-04.01" MODIFIED="2024-08-13 23:15:06 +0800" MODIFIED_BY="[Empty name]" RESULT="UNKNOWN" STUDY_ID="STD-Dai-2022">
<DESCRIPTION>
<P>Unclear</P>
</DESCRIPTION>
</QUALITY_ITEM_DATA_ENTRY>
<QUALITY_ITEM_DATA_ENTRY GROUP_ID="QIG-04.01" MODIFIED="2024-08-13 23:16:14 +0800" MODIFIED_BY="[Empty name]" RESULT="UNKNOWN" STUDY_ID="STD-Han-2020">
<DESCRIPTION>
<P>Unclear</P>
</DESCRIPTION>
</QUALITY_ITEM_DATA_ENTRY>
<QUALITY_ITEM_DATA_ENTRY GROUP_ID="QIG-04.01" MODIFIED="2024-08-13 23:15:35 +0800" MODIFIED_BY="[Empty name]" RESULT="UNKNOWN" STUDY_ID="STD-Li-2019">
<DESCRIPTION>
<P>Unclear</P>
</DESCRIPTION>
</QUALITY_ITEM_DATA_ENTRY>
<QUALITY_ITEM_DATA_ENTRY GROUP_ID="QIG-04.01" MODIFIED="2024-08-13 23:15:25 +0800" MODIFIED_BY="[Empty name]" RESULT="UNKNOWN" STUDY_ID="STD-Li-2022">
<DESCRIPTION>
<P>Unclear</P>
</DESCRIPTION>
</QUALITY_ITEM_DATA_ENTRY>
<QUALITY_ITEM_DATA_ENTRY GROUP_ID="QIG-04.01" MODIFIED="2024-08-13 23:13:56 +0800" MODIFIED_BY="[Empty name]" RESULT="UNKNOWN" STUDY_ID="STD-Liu-2023">
<DESCRIPTION>
<P>Unclear</P>
</DESCRIPTION>
</QUALITY_ITEM_DATA_ENTRY>
<QUALITY_ITEM_DATA_ENTRY GROUP_ID="QIG-04.01" MODIFIED="2024-08-13 23:14:39 +0800" MODIFIED_BY="[Empty name]" RESULT="UNKNOWN" STUDY_ID="STD-Lv-2017">
<DESCRIPTION>
<P>Unclear</P>
</DESCRIPTION>
</QUALITY_ITEM_DATA_ENTRY>
<QUALITY_ITEM_DATA_ENTRY GROUP_ID="QIG-04.01" MODIFIED="2024-08-13 22:55:57 +0800" MODIFIED_BY="[Empty name]" RESULT="NO" STUDY_ID="STD-Xue-2023">
<DESCRIPTION/>
</QUALITY_ITEM_DATA_ENTRY>
<QUALITY_ITEM_DATA_ENTRY GROUP_ID="QIG-04.01" MODIFIED="2024-08-13 23:14:59 +0800" MODIFIED_BY="[Empty name]" RESULT="UNKNOWN" STUDY_ID="STD-Zhang-2024">
<DESCRIPTION>
<P>Unclear</P>
</DESCRIPTION>
</QUALITY_ITEM_DATA_ENTRY>
<QUALITY_ITEM_DATA_ENTRY GROUP_ID="QIG-04.01" MODIFIED="2024-08-13 23:16:07 +0800" MODIFIED_BY="[Empty name]" RESULT="UNKNOWN" STUDY_ID="STD-Zheng-2023">
<DESCRIPTION>
<P>Unclear</P>
</DESCRIPTION>
</QUALITY_ITEM_DATA_ENTRY>
<QUALITY_ITEM_DATA_ENTRY GROUP_ID="QIG-04.01" MODIFIED="2024-08-13 22:54:26 +0800" MODIFIED_BY="[Empty name]" RESULT="YES" STUDY_ID="STD-Zhou-2022">
<DESCRIPTION/>
</QUALITY_ITEM_DATA_ENTRY>
<QUALITY_ITEM_DATA_ENTRY GROUP_ID="QIG-04.01" MODIFIED="2024-08-13 22:57:57 +0800" MODIFIED_BY="[Empty name]" RESULT="NO" STUDY_ID="STD-Zhu-2016">
<DESCRIPTION/>
</QUALITY_ITEM_DATA_ENTRY>
</QUALITY_ITEM_DATA>
</QUALITY_ITEM>
<QUALITY_ITEM CORE_ITEM="YES" ID="QIT-05" LEVEL="GROUP" MODIFIED="2024-08-13 23:15:58 +0800" MODIFIED_BY="[Empty name]" NO="5">
<NAME>Incomplete outcome data (attrition bias)</NAME>
<DESCRIPTION>
<P>Attrition bias due to amount, nature or handling of incomplete outcome data</P>
</DESCRIPTION>
<QUALITY_ITEM_DATA_ENTRY_GROUP ID="QIG-05.01" NO="1">
<NAME>All outcomes</NAME>
</QUALITY_ITEM_DATA_ENTRY_GROUP>
<QUALITY_ITEM_DATA>
<QUALITY_ITEM_DATA_ENTRY GROUP_ID="QIG-05.01" MODIFIED="2024-08-13 23:08:32 +0800" MODIFIED_BY="[Empty name]" RESULT="YES" STUDY_ID="STD-Bai-2022">
<DESCRIPTION/>
</QUALITY_ITEM_DATA_ENTRY>
<QUALITY_ITEM_DATA_ENTRY GROUP_ID="QIG-05.01" MODIFIED="2024-08-13 23:03:11 +0800" MODIFIED_BY="[Empty name]" RESULT="YES" STUDY_ID="STD-Dai-2022">
<DESCRIPTION/>
</QUALITY_ITEM_DATA_ENTRY>
<QUALITY_ITEM_DATA_ENTRY GROUP_ID="QIG-05.01" MODIFIED="2024-08-13 23:12:58 +0800" MODIFIED_BY="[Empty name]" RESULT="YES" STUDY_ID="STD-Han-2020">
<DESCRIPTION/>
</QUALITY_ITEM_DATA_ENTRY>
<QUALITY_ITEM_DATA_ENTRY GROUP_ID="QIG-05.01" MODIFIED="2024-08-13 23:06:33 +0800" MODIFIED_BY="[Empty name]" RESULT="YES" STUDY_ID="STD-Li-2019">
<DESCRIPTION/>
</QUALITY_ITEM_DATA_ENTRY>
<QUALITY_ITEM_DATA_ENTRY GROUP_ID="QIG-05.01" MODIFIED="2024-08-13 23:04:45 +0800" MODIFIED_BY="[Empty name]" RESULT="YES" STUDY_ID="STD-Li-2022">
<DESCRIPTION/>
</QUALITY_ITEM_DATA_ENTRY>
<QUALITY_ITEM_DATA_ENTRY GROUP_ID="QIG-05.01" MODIFIED="2024-08-13 22:52:55 +0800" MODIFIED_BY="[Empty name]" RESULT="YES" STUDY_ID="STD-Liu-2023">
<DESCRIPTION/>
</QUALITY_ITEM_DATA_ENTRY>
<QUALITY_ITEM_DATA_ENTRY GROUP_ID="QIG-05.01" MODIFIED="2024-08-13 22:53:25 +0800" MODIFIED_BY="[Empty name]" RESULT="YES" STUDY_ID="STD-Lv-2017">
<DESCRIPTION/>
</QUALITY_ITEM_DATA_ENTRY>
<QUALITY_ITEM_DATA_ENTRY GROUP_ID="QIG-05.01" MODIFIED="2024-08-13 23:15:58 +0800" MODIFIED_BY="[Empty name]" RESULT="UNKNOWN" STUDY_ID="STD-Xue-2023">
<DESCRIPTION>
<P>Unclear</P>
</DESCRIPTION>
</QUALITY_ITEM_DATA_ENTRY>
<QUALITY_ITEM_DATA_ENTRY GROUP_ID="QIG-05.01" MODIFIED="2024-08-13 23:00:57 +0800" MODIFIED_BY="[Empty name]" RESULT="YES" STUDY_ID="STD-Zhang-2024">
<DESCRIPTION/>
</QUALITY_ITEM_DATA_ENTRY>
<QUALITY_ITEM_DATA_ENTRY GROUP_ID="QIG-05.01" MODIFIED="2024-08-13 23:10:21 +0800" MODIFIED_BY="[Empty name]" RESULT="YES" STUDY_ID="STD-Zheng-2023">
<DESCRIPTION/>
</QUALITY_ITEM_DATA_ENTRY>
<QUALITY_ITEM_DATA_ENTRY GROUP_ID="QIG-05.01" MODIFIED="2024-08-13 22:54:27 +0800" MODIFIED_BY="[Empty name]" RESULT="YES" STUDY_ID="STD-Zhou-2022">
<DESCRIPTION/>
</QUALITY_ITEM_DATA_ENTRY>
<QUALITY_ITEM_DATA_ENTRY GROUP_ID="QIG-05.01" MODIFIED="2024-08-13 22:58:02 +0800" MODIFIED_BY="[Empty name]" RESULT="YES" STUDY_ID="STD-Zhu-2016">
<DESCRIPTION/>
</QUALITY_ITEM_DATA_ENTRY>
</QUALITY_ITEM_DATA>
</QUALITY_ITEM>
<QUALITY_ITEM CORE_ITEM="YES" ID="QIT-06" LEVEL="STUDY" MODIFIED="2024-08-13 23:12:59 +0800" MODIFIED_BY="[Empty name]" NO="6">
<NAME>Selective reporting (reporting bias)</NAME>
<DESCRIPTION>
<P>Reporting bias due to selective outcome reporting</P>
</DESCRIPTION>
<QUALITY_ITEM_DATA>
<QUALITY_ITEM_DATA_ENTRY MODIFIED="2024-08-13 23:08:33 +0800" MODIFIED_BY="[Empty name]" RESULT="YES" STUDY_ID="STD-Bai-2022">
<DESCRIPTION/>
</QUALITY_ITEM_DATA_ENTRY>
<QUALITY_ITEM_DATA_ENTRY MODIFIED="2024-08-13 23:03:12 +0800" MODIFIED_BY="[Empty name]" RESULT="YES" STUDY_ID="STD-Dai-2022">
<DESCRIPTION/>
</QUALITY_ITEM_DATA_ENTRY>
<QUALITY_ITEM_DATA_ENTRY MODIFIED="2024-08-13 23:12:59 +0800" MODIFIED_BY="[Empty name]" RESULT="YES" STUDY_ID="STD-Han-2020">
<DESCRIPTION/>
</QUALITY_ITEM_DATA_ENTRY>
<QUALITY_ITEM_DATA_ENTRY MODIFIED="2024-08-13 23:06:36 +0800" MODIFIED_BY="[Empty name]" RESULT="YES" STUDY_ID="STD-Li-2019">
<DESCRIPTION/>
</QUALITY_ITEM_DATA_ENTRY>
<QUALITY_ITEM_DATA_ENTRY MODIFIED="2024-08-13 23:04:46 +0800" MODIFIED_BY="[Empty name]" RESULT="YES" STUDY_ID="STD-Li-2022">
<DESCRIPTION/>
</QUALITY_ITEM_DATA_ENTRY>
<QUALITY_ITEM_DATA_ENTRY MODIFIED="2024-08-13 22:52:56 +0800" MODIFIED_BY="[Empty name]" RESULT="YES" STUDY_ID="STD-Liu-2023">
<DESCRIPTION/>
</QUALITY_ITEM_DATA_ENTRY>
<QUALITY_ITEM_DATA_ENTRY MODIFIED="2024-08-13 22:53:27 +0800" MODIFIED_BY="[Empty name]" RESULT="YES" STUDY_ID="STD-Lv-2017">
<DESCRIPTION/>
</QUALITY_ITEM_DATA_ENTRY>
<QUALITY_ITEM_DATA_ENTRY MODIFIED="2024-08-13 22:56:01 +0800" MODIFIED_BY="[Empty name]" RESULT="YES" STUDY_ID="STD-Xue-2023">
<DESCRIPTION/>
</QUALITY_ITEM_DATA_ENTRY>
<QUALITY_ITEM_DATA_ENTRY MODIFIED="2024-08-13 23:00:58 +0800" MODIFIED_BY="[Empty name]" RESULT="YES" STUDY_ID="STD-Zhang-2024">
<DESCRIPTION/>
</QUALITY_ITEM_DATA_ENTRY>
<QUALITY_ITEM_DATA_ENTRY MODIFIED="2024-08-13 23:10:22 +0800" MODIFIED_BY="[Empty name]" RESULT="YES" STUDY_ID="STD-Zheng-2023">
<DESCRIPTION/>
</QUALITY_ITEM_DATA_ENTRY>
<QUALITY_ITEM_DATA_ENTRY MODIFIED="2024-08-13 22:54:29 +0800" MODIFIED_BY="[Empty name]" RESULT="YES" STUDY_ID="STD-Zhou-2022">
<DESCRIPTION/>
</QUALITY_ITEM_DATA_ENTRY>
<QUALITY_ITEM_DATA_ENTRY MODIFIED="2024-08-13 22:58:03 +0800" MODIFIED_BY="[Empty name]" RESULT="YES" STUDY_ID="STD-Zhu-2016">
<DESCRIPTION/>
</QUALITY_ITEM_DATA_ENTRY>
</QUALITY_ITEM_DATA>
</QUALITY_ITEM>
<QUALITY_ITEM CORE_ITEM="YES" ID="QIT-07" LEVEL="STUDY" MODIFIED="2024-08-13 23:16:16 +0800" MODIFIED_BY="[Empty name]" NO="7">
<NAME>Other bias</NAME>
<DESCRIPTION>
<P>Bias due to problems not covered elsewhere in the table</P>
</DESCRIPTION>
<QUALITY_ITEM_DATA>
<QUALITY_ITEM_DATA_ENTRY MODIFIED="2024-08-13 23:15:43 +0800" MODIFIED_BY="[Empty name]" RESULT="UNKNOWN" STUDY_ID="STD-Bai-2022">
<DESCRIPTION>
<P>Unclear</P>
</DESCRIPTION>
</QUALITY_ITEM_DATA_ENTRY>
<QUALITY_ITEM_DATA_ENTRY MODIFIED="2024-08-13 23:15:10 +0800" MODIFIED_BY="[Empty name]" RESULT="UNKNOWN" STUDY_ID="STD-Dai-2022">
<DESCRIPTION>
<P>Unclear</P>
</DESCRIPTION>
</QUALITY_ITEM_DATA_ENTRY>
<QUALITY_ITEM_DATA_ENTRY MODIFIED="2024-08-13 23:16:16 +0800" MODIFIED_BY="[Empty name]" RESULT="UNKNOWN" STUDY_ID="STD-Han-2020">
<DESCRIPTION>
<P>Unclear</P>
</DESCRIPTION>
</QUALITY_ITEM_DATA_ENTRY>
<QUALITY_ITEM_DATA_ENTRY MODIFIED="2024-08-13 23:15:36 +0800" MODIFIED_BY="[Empty name]" RESULT="UNKNOWN" STUDY_ID="STD-Li-2019">
<DESCRIPTION>
<P>Unclear</P>
</DESCRIPTION>
</QUALITY_ITEM_DATA_ENTRY>
<QUALITY_ITEM_DATA_ENTRY MODIFIED="2024-08-13 23:15:26 +0800" MODIFIED_BY="[Empty name]" RESULT="UNKNOWN" STUDY_ID="STD-Li-2022">
<DESCRIPTION>
<P>Unclear</P>
</DESCRIPTION>
</QUALITY_ITEM_DATA_ENTRY>
<QUALITY_ITEM_DATA_ENTRY MODIFIED="2024-08-13 23:14:03 +0800" MODIFIED_BY="[Empty name]" RESULT="UNKNOWN" STUDY_ID="STD-Liu-2023">
<DESCRIPTION>
<P>Unclear</P>
</DESCRIPTION>
</QUALITY_ITEM_DATA_ENTRY>
<QUALITY_ITEM_DATA_ENTRY MODIFIED="2024-08-13 23:14:41 +0800" MODIFIED_BY="[Empty name]" RESULT="UNKNOWN" STUDY_ID="STD-Lv-2017">
<DESCRIPTION>
<P>Unclear</P>
</DESCRIPTION>
</QUALITY_ITEM_DATA_ENTRY>
<QUALITY_ITEM_DATA_ENTRY MODIFIED="2024-08-13 23:16:00 +0800" MODIFIED_BY="[Empty name]" RESULT="UNKNOWN" STUDY_ID="STD-Xue-2023">
<DESCRIPTION>
<P>Unclear</P>
</DESCRIPTION>
</QUALITY_ITEM_DATA_ENTRY>
<QUALITY_ITEM_DATA_ENTRY MODIFIED="2024-08-13 23:15:01 +0800" MODIFIED_BY="[Empty name]" RESULT="UNKNOWN" STUDY_ID="STD-Zhang-2024">
<DESCRIPTION>
<P>Unclear</P>
</DESCRIPTION>
</QUALITY_ITEM_DATA_ENTRY>
<QUALITY_ITEM_DATA_ENTRY MODIFIED="2024-08-13 23:16:09 +0800" MODIFIED_BY="[Empty name]" RESULT="UNKNOWN" STUDY_ID="STD-Zheng-2023">
<DESCRIPTION>
<P>Unclear</P>
</DESCRIPTION>
</QUALITY_ITEM_DATA_ENTRY>
<QUALITY_ITEM_DATA_ENTRY MODIFIED="2024-08-13 23:14:48 +0800" MODIFIED_BY="[Empty name]" RESULT="UNKNOWN" STUDY_ID="STD-Zhou-2022">
<DESCRIPTION>
<P>Unclear</P>
</DESCRIPTION>
</QUALITY_ITEM_DATA_ENTRY>
<QUALITY_ITEM_DATA_ENTRY MODIFIED="2024-08-13 23:15:19 +0800" MODIFIED_BY="[Empty name]" RESULT="UNKNOWN" STUDY_ID="STD-Zhu-2016">
<DESCRIPTION>
<P>Unclear</P>
</DESCRIPTION>
</QUALITY_ITEM_DATA_ENTRY>
</QUALITY_ITEM_DATA>
</QUALITY_ITEM>
</QUALITY_ITEMS>
<SOF_TABLES MODIFIED="2025-05-12 22:26:17 +0800" MODIFIED_BY="[Empty name]">
<SOF_TABLE ID="SOF-01" MODIFIED="2025-05-12 22:26:17 +0800" MODIFIED_BY="[Empty name]" NO="1" READONLY="YES">
<TITLE MODIFIED="2025-05-12 22:26:17 +0800" MODIFIED_BY="[Empty name]">AP for PMI</TITLE>
<TABLE COLS="7" ROWS="18">
<TR>
<TD COLSPAN="7">
<P>Acupuncture + Western Medicine for Perimenopausal Insomnia</P>
</TD>
</TR>
<TR>
<TD COLSPAN="7">
<P>
<B>Patient or population:</B> patients with perimenopausal insomnia<BR/>
<B>Settings:</B>
<BR/>
<B>Intervention:</B> Acupuncture + Western Medicine/Western Medicine<BR/>
</P>
</TD>
</TR>
<TR>
<TH ALIGN="LEFT" ROWSPAN="3" VALIGN="TOP">
<P>Outcomes</P>
</TH>
<TH ALIGN="LEFT" COLSPAN="2" VALIGN="TOP">
<P>Illustrative comparative risks* (95% CI)</P>
</TH>
<TH ALIGN="LEFT" ROWSPAN="3" VALIGN="TOP">
<P>Relative effect<BR/>(95% CI)</P>
</TH>
<TH ALIGN="LEFT" ROWSPAN="3" VALIGN="TOP">
<P>No of Participants<BR/>(studies)</P>
</TH>
<TH ALIGN="LEFT" ROWSPAN="3" VALIGN="TOP">
<P>Quality of the evidence<BR/>(GRADE)</P>
</TH>
<TH ALIGN="LEFT" ROWSPAN="3" VALIGN="TOP">
<P>Comments</P>
</TH>
</TR>
<TR>
<TH ALIGN="LEFT" VALIGN="TOP">
<P>Assumed risk</P>
</TH>
<TH ALIGN="LEFT" VALIGN="TOP">
<P>Corresponding risk</P>
</TH>
</TR>
<TR>
<TH ALIGN="LEFT" VALIGN="TOP">
<P>
<B>Control</B>
</P>
</TH>
<TH ALIGN="LEFT" VALIGN="TOP">
<P>Acupuncture + Western Medicine for Perimenopausal Insomnia</P>
</TH>
</TR>
<TR>
<TD ALIGN="LEFT" ROWSPAN="4" VALIGN="TOP">
<P>Efficacy</P>
</TD>
<TD COLSPAN="2" ROWSPAN="1">
<P>
<B>Study population</B>
</P>
</TD>
<TD ALIGN="LEFT" ROWSPAN="4" VALIGN="TOP">
<P>
<B>RR 1.31 </B>
<BR/>(1.21 to 1.41)</P>
</TD>
<TD ALIGN="LEFT" ROWSPAN="4" VALIGN="TOP">
<P>626<BR/>(8 studies)</P>
</TD>
<TD ALIGN="LEFT" ROWSPAN="4" VALIGN="TOP">
<P>&#8853;&#8853;&#8853;&#8861;<BR/>
<B>moderate</B>
<SUP>1,2</SUP>
</P>
</TD>
<TD ALIGN="LEFT" ROWSPAN="4" VALIGN="TOP">
<P/>
</TD>
</TR>
<TR>
<TD ROWSPAN="1" VALIGN="TOP">
<P>
<B>720 per 1000</B>
</P>
</TD>
<TD ROWSPAN="1" VALIGN="TOP">
<P>
<B>944 per 1000</B>
<BR/>(872 to 1000)</P>
</TD>
</TR>
<TR>
<TD COLSPAN="2" ROWSPAN="1">
<P>
<B>Moderate</B>
</P>
</TD>
</TR>
<TR>
<TD ROWSPAN="1" VALIGN="TOP">
<P>
<B>750 per 1000</B>
</P>
</TD>
<TD ROWSPAN="1" VALIGN="TOP">
<P>
<B>982 per 1000</B>
<BR/>(908 to 1000)</P>
</TD>
</TR>
<TR>
<TD ALIGN="LEFT" ROWSPAN="1" VALIGN="TOP">
<P>
<B>PSQI</B>
</P>
</TD>
<TD ROWSPAN="1" VALIGN="TOP">
<P/>
</TD>
<TD ROWSPAN="1" VALIGN="TOP">
<P>The mean psqi in the intervention groups was<BR/>
<B>3.12 lower</B>
<BR/>(4.21 to 2.03 lower)</P>
</TD>
<TD ALIGN="LEFT" ROWSPAN="1" VALIGN="TOP">
<P/>
</TD>
<TD ALIGN="LEFT" ROWSPAN="1" VALIGN="TOP">
<P>781<BR/>(10 studies)</P>
</TD>
<TD ALIGN="LEFT" ROWSPAN="1" VALIGN="TOP">
<P>&#8853;&#8853;&#8853;&#8861;<BR/>
<B>moderate</B>
<SUP>3</SUP>
</P>
</TD>
<TD ALIGN="LEFT" ROWSPAN="1" VALIGN="TOP">
<P/>
</TD>
</TR>
<TR>
<TD ALIGN="LEFT" ROWSPAN="1" VALIGN="TOP">
<P>
<B>HAMA</B>
</P>
</TD>
<TD ROWSPAN="1" VALIGN="TOP">
<P/>
</TD>
<TD ROWSPAN="1" VALIGN="TOP">
<P>The mean hama in the intervention groups was<BR/>
<B>3.42 lower</B>
<BR/>(5.03 to 1.81 lower)</P>
</TD>
<TD ALIGN="LEFT" ROWSPAN="1" VALIGN="TOP">
<P/>
</TD>
<TD ALIGN="LEFT" ROWSPAN="1" VALIGN="TOP">
<P>305<BR/>(4 studies)</P>
</TD>
<TD ALIGN="LEFT" ROWSPAN="1" VALIGN="TOP">
<P>&#8853;&#8853;&#8853;&#8861;<BR/>
<B>moderate</B>
<SUP>4</SUP>
</P>
</TD>
<TD ALIGN="LEFT" ROWSPAN="1" VALIGN="TOP">
<P/>
</TD>
</TR>
<TR>
<TD ALIGN="LEFT" ROWSPAN="1" VALIGN="TOP">
<P>
<B>KMI</B>
</P>
</TD>
<TD ROWSPAN="1" VALIGN="TOP">
<P/>
</TD>
<TD ROWSPAN="1" VALIGN="TOP">
<P>The mean kmi in the intervention groups was<BR/>
<B>3.96 lower</B>
<BR/>(5.78 to 2.15 lower)</P>
</TD>
<TD ALIGN="LEFT" ROWSPAN="1" VALIGN="TOP">
<P/>
</TD>
<TD ALIGN="LEFT" ROWSPAN="1" VALIGN="TOP">
<P>490<BR/>(6 studies)</P>
</TD>
<TD ALIGN="LEFT" ROWSPAN="1" VALIGN="TOP">
<P>&#8853;&#8853;&#8853;&#8861;<BR/>
<B>moderate</B>
<SUP>5</SUP>
</P>
</TD>
<TD ALIGN="LEFT" ROWSPAN="1" VALIGN="TOP">
<P/>
</TD>
</TR>
<TR>
<TD ALIGN="LEFT" ROWSPAN="1" VALIGN="TOP">
<P>
<B>TCMS</B>
</P>
</TD>
<TD ROWSPAN="1" VALIGN="TOP">
<P/>
</TD>
<TD ROWSPAN="1" VALIGN="TOP">
<P>The mean tcms in the intervention groups was<BR/>
<B>2.22 lower</B>
<BR/>(4.19 to 0.26 lower)</P>
</TD>
<TD ALIGN="LEFT" ROWSPAN="1" VALIGN="TOP">
<P/>
</TD>
<TD ALIGN="LEFT" ROWSPAN="1" VALIGN="TOP">
<P>258<BR/>(3 studies)</P>
</TD>
<TD ALIGN="LEFT" ROWSPAN="1" VALIGN="TOP">
<P>&#8853;&#8853;&#8853;&#8861;<BR/>
<B>moderate</B>
<SUP>6,7,8</SUP>
</P>
</TD>
<TD ALIGN="LEFT" ROWSPAN="1" VALIGN="TOP">
<P/>
</TD>
</TR>
<TR>
<TD ALIGN="LEFT" ROWSPAN="1" VALIGN="TOP">
<P>
<B>LH</B>
</P>
</TD>
<TD ROWSPAN="1" VALIGN="TOP">
<P/>
</TD>
<TD ROWSPAN="1" VALIGN="TOP">
<P>The mean lh in the intervention groups was<BR/>
<B>10.16 lower</B>
<BR/>(16.41 to 3.91 lower)</P>
</TD>
<TD ALIGN="LEFT" ROWSPAN="1" VALIGN="TOP">
<P/>
</TD>
<TD ALIGN="LEFT" ROWSPAN="1" VALIGN="TOP">
<P>420<BR/>(5 studies)</P>
</TD>
<TD ALIGN="LEFT" ROWSPAN="1" VALIGN="TOP">
<P>&#8853;&#8853;&#8861;&#8861;<BR/>
<B>low</B>
<SUP>9,10,11</SUP>
</P>
</TD>
<TD ALIGN="LEFT" ROWSPAN="1" VALIGN="TOP">
<P/>
</TD>
</TR>
<TR>
<TD ALIGN="LEFT" ROWSPAN="1" VALIGN="TOP">
<P>
<B>FSH</B>
</P>
</TD>
<TD ROWSPAN="1" VALIGN="TOP">
<P/>
</TD>
<TD ROWSPAN="1" VALIGN="TOP">
<P>The mean fsh in the intervention groups was<BR/>
<B>8.65 lower</B>
<BR/>(13.67 to 3.64 lower)</P>
</TD>
<TD ALIGN="LEFT" ROWSPAN="1" VALIGN="TOP">
<P/>
</TD>
<TD ALIGN="LEFT" ROWSPAN="1" VALIGN="TOP">
<P>487<BR/>(6 studies)</P>
</TD>
<TD ALIGN="LEFT" ROWSPAN="1" VALIGN="TOP">
<P>&#8853;&#8853;&#8861;&#8861;<BR/>
<B>low</B>
<SUP>12,13,14</SUP>
</P>
</TD>
<TD ALIGN="LEFT" ROWSPAN="1" VALIGN="TOP">
<P/>
</TD>
</TR>
<TR>
<TD ALIGN="LEFT" ROWSPAN="1" VALIGN="TOP">
<P>
<B>E2</B>
</P>
</TD>
<TD ROWSPAN="1" VALIGN="TOP">
<P/>
</TD>
<TD ROWSPAN="1" VALIGN="TOP">
<P>The mean e2 in the intervention groups was<BR/>
<B>10.47 higher</B>
<BR/>(2.61 lower to 23.56 higher)</P>
</TD>
<TD ALIGN="LEFT" ROWSPAN="1" VALIGN="TOP">
<P/>
</TD>
<TD ALIGN="LEFT" ROWSPAN="1" VALIGN="TOP">
<P>571<BR/>(7 studies)</P>
</TD>
<TD ALIGN="LEFT" ROWSPAN="1" VALIGN="TOP">
<P>&#8853;&#8861;&#8861;&#8861;<BR/>
<B>very low</B>
<SUP>15,16,17</SUP>
</P>
</TD>
<TD ALIGN="LEFT" ROWSPAN="1" VALIGN="TOP">
<P/>
</TD>
</TR>
<TR>
<TD COLSPAN="7">
<P>*The basis for the <B>assumed risk</B> (e.g. the median control group risk across studies) is provided in footnotes. The <B>corresponding risk</B> (and its 95% confidence interval) is based on the assumed risk in the comparison group and the <B>relative effect</B> of the intervention (and its 95% CI).<BR/>
<B>CI:</B> Confidence interval; <B>RR:</B> Risk ratio;</P>
</TD>
</TR>
<TR>
<TD COLSPAN="7">
<P>GRADE Working Group grades of evidence<BR/>
<B>High quality:</B> Further research is very unlikely to change our confidence in the estimate of effect.<BR/>
<B>Moderate quality:</B> Further research is likely to have an important impact on our confidence in the estimate of effect and may change the estimate.<BR/>
<B>Low quality:</B> Further research is very likely to have an important impact on our confidence in the estimate of effect and is likely to change the estimate.<BR/>
<B>Very low quality:</B> We are very uncertain about the estimate.<BR/>
</P>
</TD>
</TR>
</TABLE>
<FOOTNOTES>
<P>
<SUP>1</SUP> Although the studies are randomized trials, the lack of detailed information about blinding and allocation concealment suggests a potential for bias. The absence of such information usually indicates that there might be issues in the trial design that could affect the outcomes.<BR/>
<SUP>2</SUP> The confidence interval range is relatively narrow, but there is still some uncertainty in the absolute effect size (223 to 232 more per 1000). This range, while indicating a positive effect, suggests that further precision in estimating the effect size is needed.<BR/>
<SUP>3</SUP> Although the image does not provide explicit details about the randomization or blinding processes, the potential for bias in randomised trials, especially with subjective outcomes like the PSQI (Pittsburgh Sleep Quality Index), is often considered serious unless strong evidence suggests otherwise.<BR/>
<SUP>4</SUP> The risk of bias is considered serious because, despite being randomized trials, there are no detailed descriptions of the randomization process, blinding, or other factors that could minimize bias. Especially with subjective outcomes like anxiety scales, bias could significantly influence results.<BR/>
<SUP>5</SUP> Given that the image represents randomized trials but lacks detailed information about the methodology (e.g., randomization, blinding, allocation concealment), there is a potential for bias. Without these details, we assume a serious risk of bias, especially since subjective outcomes like KMI (Kupperman Index) may be influenced by such factors.<BR/>
<SUP>6</SUP> The image indicates that the data comes from randomized trials, but there is no detailed information on randomization, blinding, or allocation concealment. Given the subjective nature of the TCMS (Traditional Chinese Medicine Syndrome) outcomes, there is a potential for bias, which should be considered serious unless there is evidence to the contrary.<BR/>
<SUP>7</SUP> The confidence interval (4.19 to 0.26 lower) is somewhat wide and approaches the null effect (0.26), indicating that there may be imprecision in the estimate of the effect size. This warrants a serious consideration of imprecision.<BR/>
<SUP>8</SUP> Given the small number of studies (3 studies) and the relatively narrow focus, there is a higher risk of publication bias, especially if only positive outcomes have been published. Without a funnel plot or other detailed analysis, publication bias is strongly suspected.<BR/>
<SUP>9</SUP> The image represents data from randomized trials, but there is no detailed information on randomization, blinding, or allocation concealment. These factors are crucial for minimizing bias, particularly in clinical trials measuring hormone levels like LH (Luteinizing Hormone). Without this information, there is a serious risk of bias.<BR/>
<SUP>10</SUP> The confidence interval is somewhat wide, especially with the lower end of the interval being close to a clinically irrelevant effect (3.91). This indicates some degree of imprecision in the estimate, warranting a serious consideration of imprecision.<BR/>
<SUP>11</SUP> Given the small number of studies (5 studies) and the relatively narrow focus, there is a higher likelihood of publication bias, particularly if only studies with significant results have been published. This is strongly suspected but would require further analysis, such as a funnel plot, to confirm.<BR/>
<SUP>12</SUP> The data comes from randomized trials, but there is no information on randomization procedures, blinding, or allocation concealment. These factors are essential to minimize bias, particularly in trials assessing hormone levels like FSH (Follicle-Stimulating Hormone). Without this information, the risk of bias is considered serious.<BR/>
<SUP>13</SUP> The confidence interval is somewhat wide, especially with the lower end of the interval being close to the null effect (3.64). This indicates some degree of imprecision in the estimate of the effect size, warranting a serious consideration of imprecision.<BR/>
<SUP>14</SUP> Given the small number of studies (6 studies) and the specific focus on FSH levels, there is a higher likelihood of publication bias, particularly if only studies with significant results have been published. This bias is strongly suspected but would require further analysis, such as a funnel plot, to confirm.<BR/>
<SUP>15</SUP> The data originates from randomized trials, but there is no detailed information on the methodology, such as randomization, blinding, or allocation concealment. Given the sensitivity of hormone level measurements like E2 (Estradiol), the potential for bias is considered serious.<BR/>
<SUP>16</SUP> The confidence interval is wide (ranging from 2.61 lower to 23.56 higher), and it crosses the null effect (0), indicating that the precision of the estimate is very low. This high degree of uncertainty means the results could vary significantly, leading to a very serious consideration of imprecision.<BR/>
<SUP>17</SUP> Given the moderate number of studies (7 studies) and the focus on a specific hormone (E2), there is a significant risk of publication bias, especially if only studies showing significant results have been published. Without a funnel plot or further analysis, publication bias is strongly suspected.</P>
</FOOTNOTES>
</SOF_TABLE>
</SOF_TABLES>
<ADDITIONAL_TABLES/>
<ANALYSES_AND_DATA CALCULATED_DATA="YES" MODIFIED="2025-05-12 22:29:39 +0800" MODIFIED_BY="[Empty name]">
<COMPARISON ID="CMP-001" MODIFIED="2025-05-12 22:29:39 +0800" MODIFIED_BY="[Empty name]" NO="1">
<NAME>AP for PMI</NAME>
<DICH_OUTCOME CHI2="21.52984847134031" CI_END="1.4084067108488048" CI_START="1.2144784757266" CI_STUDY="95" CI_TOTAL="95" DF="7" EFFECT_MEASURE="RR" EFFECT_SIZE="1.3078530633808871" ESTIMABLE="YES" EVENTS_1="297" EVENTS_2="224" I2="67.48699829765116" I2_Q="0.0" ID="CMP-001.01" LOG_CI_END="0.14872808575178284" LOG_CI_START="0.0843898221827298" LOG_EFFECT_SIZE="0.11655895396725632" METHOD="MH" MODIFIED="2025-05-12 22:29:00 +0800" MODIFIED_BY="[Empty name]" NO="1" P_CHI2="0.00306021125641609" P_Q="1.0" P_Z="1.233472115374367E-12" Q="0.0" RANDOM="NO" SCALE="2.0" SORT_BY="STUDY" STUDIES="8" SUBGROUPS="NO" SUBGROUP_TEST="YES" SWAP_EVENTS="NO" TAU2="0.0" TOTALS="YES" TOTAL_1="315" TOTAL_2="311" WEIGHT="100.0" Z="7.101570330890014">
<NAME>Effective rate</NAME>
<GROUP_LABEL_1>AP</GROUP_LABEL_1>
<GROUP_LABEL_2>CP</GROUP_LABEL_2>
<GRAPH_LABEL_1>Favours [AP]</GRAPH_LABEL_1>
<GRAPH_LABEL_2>Favours [CP]</GRAPH_LABEL_2>
<DICH_DATA CI_END="1.259027883744935" CI_START="0.9850345384919773" EFFECT_SIZE="1.1136363636363635" ESTIMABLE="YES" EVENTS_1="49" EVENTS_2="44" LOG_CI_END="0.10003534855302652" LOG_CI_START="-0.00654854146837418" LOG_EFFECT_SIZE="0.046743403542326194" MODIFIED="2025-05-09 19:19:54 +0800" MODIFIED_BY="[Empty name]" ORDER="6" O_E="0.0" SE="0.06260790459733538" STUDY_ID="STD-Bai-2022" TOTAL_1="51" TOTAL_2="51" VAR="0.003919749718069049" WEIGHT="19.497860212626808"/>
<DICH_DATA CI_END="1.8835787168999734" CI_START="1.1162262458881098" EFFECT_SIZE="1.45" ESTIMABLE="YES" EVENTS_1="29" EVENTS_2="20" LOG_CI_END="0.2749837745796042" LOG_CI_START="0.04775222989034561" LOG_EFFECT_SIZE="0.16136800223497488" MODIFIED="2025-05-09 19:19:42 +0800" MODIFIED_BY="[Empty name]" ORDER="5" O_E="0.0" SE="0.13347693416475745" STUDY_ID="STD-Li-2019" TOTAL_1="30" TOTAL_2="30" VAR="0.01781609195402299" WEIGHT="8.862663733012186"/>
<DICH_DATA CI_END="4.160997253110721" CI_START="1.765796762747371" EFFECT_SIZE="2.7106227106227108" ESTIMABLE="YES" EVENTS_1="37" EVENTS_2="14" LOG_CI_END="0.619197429092815" LOG_CI_START="0.24694071628762537" LOG_EFFECT_SIZE="0.43306907269022016" MODIFIED="2025-05-12 22:29:00 +0800" MODIFIED_BY="[Empty name]" ORDER="1" O_E="0.0" SE="0.21866543580221548" STUDY_ID="STD-Liu-2023" TOTAL_1="39" TOTAL_2="40" VAR="0.04781457281457282" WEIGHT="6.125334681297029"/>
<DICH_DATA CI_END="1.4652528210430726" CI_START="1.0381219467834053" EFFECT_SIZE="1.2333333333333334" ESTIMABLE="YES" EVENTS_1="37" EVENTS_2="30" LOG_CI_END="0.16591256619920175" LOG_CI_START="0.01624837249546337" LOG_EFFECT_SIZE="0.09108046934733258" MODIFIED="2025-05-09 19:19:20 +0800" MODIFIED_BY="[Empty name]" ORDER="2" O_E="0.0" SE="0.08791348823128305" STUDY_ID="STD-Lv-2017" TOTAL_1="38" TOTAL_2="38" VAR="0.007728781412991943" WEIGHT="13.293995599518277"/>
<DICH_DATA CI_END="1.3957917015547163" CI_START="1.0030916692319725" EFFECT_SIZE="1.1832611832611832" ESTIMABLE="YES" EVENTS_1="40" EVENTS_2="33" LOG_CI_END="0.1448206119726216" LOG_CI_START="0.0013406235711982833" LOG_EFFECT_SIZE="0.07308061777190994" MODIFIED="2025-05-09 19:19:13 +0800" MODIFIED_BY="[Empty name]" ORDER="7" O_E="0.0" SE="0.08428085542439322" STUDY_ID="STD-Xue-2023" TOTAL_1="42" TOTAL_2="41" VAR="0.007103262591067472" WEIGHT="14.799580643319144"/>
<DICH_DATA CI_END="1.5678465670881494" CI_START="1.0274900486940042" EFFECT_SIZE="1.2692307692307692" ESTIMABLE="YES" EVENTS_1="33" EVENTS_2="26" LOG_CI_END="0.19530355941514171" LOG_CI_START="0.01177762439899724" LOG_EFFECT_SIZE="0.10354059190706949" MODIFIED="2025-05-09 19:18:59 +0800" MODIFIED_BY="[Empty name]" ORDER="4" O_E="0.0" SE="0.10780404269651316" STUDY_ID="STD-Zhang-2024" TOTAL_1="35" TOTAL_2="35" VAR="0.01162171162171163" WEIGHT="11.52146285291584"/>
<DICH_DATA CI_END="1.474119463379917" CI_START="1.0011230914147486" EFFECT_SIZE="1.2148148148148148" ESTIMABLE="YES" EVENTS_1="41" EVENTS_2="33" LOG_CI_END="0.16853268039165373" LOG_CI_START="4.874787137298382E-4" LOG_EFFECT_SIZE="0.08451007955269176" MODIFIED="2025-05-09 19:18:49 +0800" MODIFIED_BY="[Empty name]" ORDER="8" O_E="0.0" SE="0.09871058330277652" STUDY_ID="STD-Zheng-2023" TOTAL_1="45" TOTAL_2="44" VAR="0.009743779255974382" WEIGHT="14.787702970250669"/>
<DICH_DATA CI_END="1.4904547852755052" CI_START="0.9357201170106625" EFFECT_SIZE="1.180952380952381" ESTIMABLE="YES" EVENTS_1="31" EVENTS_2="24" LOG_CI_END="0.17331880572712374" LOG_CI_START="-0.02885403354252972" LOG_EFFECT_SIZE="0.072232386092297" MODIFIED="2025-05-09 19:18:42 +0800" MODIFIED_BY="[Empty name]" ORDER="3" O_E="0.0" SE="0.11875732655868909" STUDY_ID="STD-Zhou-2022" TOTAL_1="35" TOTAL_2="32" VAR="0.014103302611367122" WEIGHT="11.111399307060053"/>
</DICH_OUTCOME>
<CONT_OUTCOME CHI2="267.0074460088845" CI_END="-2.034872857332223" CI_START="-4.207354462209351" CI_STUDY="95" CI_TOTAL="95" DF="9" EFFECT_MEASURE="MD" EFFECT_SIZE="-3.121113659770787" ESTIMABLE="YES" I2="96.62930748391918" I2_Q="0.0" ID="CMP-001.02" MODIFIED="2025-05-11 20:10:24 +0800" MODIFIED_BY="[Empty name]" NO="2" P_CHI2="-1.7291768017457798E-10" P_Q="1.0" P_Z="1.7854858322084154E-8" Q="0.0" RANDOM="YES" SCALE="6.0" SORT_BY="STUDY" STUDIES="10" SUBGROUPS="NO" SUBGROUP_TEST="YES" TAU2="2.8618491023096158" TOTALS="YES" TOTAL_1="395" TOTAL_2="386" UNITS="" WEIGHT="100.00000000000001" Z="5.631596926826661">
<NAME>PSQI</NAME>
<GROUP_LABEL_1>AP</GROUP_LABEL_1>
<GROUP_LABEL_2>CP</GROUP_LABEL_2>
<GRAPH_LABEL_1>Favours [AP]</GRAPH_LABEL_1>
<GRAPH_LABEL_2>Favours [CP]</GRAPH_LABEL_2>
<CONT_DATA CI_END="-2.2003450119258345" CI_START="-2.9196549880741647" EFFECT_SIZE="-2.5599999999999996" ESTIMABLE="YES" MEAN_1="6.13" MEAN_2="8.69" MODIFIED="2024-08-13 22:28:24 +0800" MODIFIED_BY="[Empty name]" ORDER="15" SD_1="0.87" SD_2="0.98" SE="0.18350081476551497" STUDY_ID="STD-Bai-2022" TOTAL_1="51" TOTAL_2="51" WEIGHT="10.607895323265227"/>
<CONT_DATA CI_END="-2.481976299331695" CI_START="-4.118023700668305" EFFECT_SIZE="-3.3" ESTIMABLE="YES" MEAN_1="4.53" MEAN_2="7.83" MODIFIED="2024-08-13 22:28:31 +0800" MODIFIED_BY="[Empty name]" ORDER="12" SD_1="1.75" SD_2="1.81" SE="0.4173667001642741" STUDY_ID="STD-Dai-2022" TOTAL_1="38" TOTAL_2="35" WEIGHT="10.116911984419902"/>
<CONT_DATA CI_END="-2.235270777905367" CI_START="-3.6847292220946346" EFFECT_SIZE="-2.960000000000001" ESTIMABLE="YES" MEAN_1="6.27" MEAN_2="9.23" MODIFIED="2024-08-13 22:29:30 +0800" MODIFIED_BY="[Empty name]" ORDER="18" SD_1="1.1" SD_2="2.11" SE="0.3697666017392183" STUDY_ID="STD-Han-2020" TOTAL_1="43" TOTAL_2="41" WEIGHT="10.243324182968168"/>
<CONT_DATA CI_END="-0.7613115886572521" CI_START="-2.9786884113427483" EFFECT_SIZE="-1.87" ESTIMABLE="YES" MEAN_1="6.44" MEAN_2="8.31" MODIFIED="2024-08-13 22:28:48 +0800" MODIFIED_BY="[Empty name]" ORDER="14" SD_1="2.13" SD_2="2.25" SE="0.5656677470034861" STUDY_ID="STD-Li-2019" TOTAL_1="30" TOTAL_2="30" WEIGHT="9.653375337240107"/>
<CONT_DATA CI_END="-4.14043966819753" CI_START="-6.339560331802469" EFFECT_SIZE="-5.239999999999999" ESTIMABLE="YES" MEAN_1="7.54" MEAN_2="12.78" MODIFIED="2024-08-13 22:28:55 +0800" MODIFIED_BY="[Empty name]" ORDER="9" SD_1="2.06" SD_2="2.87" SE="0.5610104779861571" STUDY_ID="STD-Liu-2023" TOTAL_1="39" TOTAL_2="40" WEIGHT="9.669321286096636"/>
<CONT_DATA CI_END="-5.314763225547887" CI_START="-5.905236774452112" EFFECT_SIZE="-5.609999999999999" ESTIMABLE="YES" MEAN_1="4.26" MEAN_2="9.87" MODIFIED="2024-08-13 22:29:10 +0800" MODIFIED_BY="[Empty name]" ORDER="16" SD_1="0.53" SD_2="0.81" SE="0.15063377530449631" STUDY_ID="STD-Xue-2023" TOTAL_1="42" TOTAL_2="41" WEIGHT="10.648281685617503"/>
<CONT_DATA CI_END="-0.8663435607737232" CI_START="-2.3136564392262766" EFFECT_SIZE="-1.5899999999999999" ESTIMABLE="YES" MEAN_1="5.68" MEAN_2="7.27" MODIFIED="2024-08-13 22:28:41 +0800" MODIFIED_BY="[Empty name]" ORDER="11" SD_1="1.77" SD_2="1.28" SE="0.3692192534834243" STUDY_ID="STD-Zhang-2024" TOTAL_1="35" TOTAL_2="35" WEIGHT="10.244706107236668"/>
<CONT_DATA CI_END="-3.3626087849685637" CI_START="-4.477391215031436" EFFECT_SIZE="-3.92" ESTIMABLE="YES" MEAN_1="10.69" MEAN_2="14.61" MODIFIED="2024-08-13 22:29:25 +0800" MODIFIED_BY="[Empty name]" ORDER="17" SD_1="1.17" SD_2="1.49" SE="0.28438849868062205" STUDY_ID="STD-Zheng-2023" TOTAL_1="45" TOTAL_2="44" WEIGHT="10.437734064754158"/>
<CONT_DATA CI_END="-1.6121202303481381" CI_START="-4.167879769651863" EFFECT_SIZE="-2.8900000000000006" ESTIMABLE="YES" MEAN_1="9.11" MEAN_2="12.0" MODIFIED="2024-08-13 22:29:03 +0800" MODIFIED_BY="[Empty name]" ORDER="10" SD_1="2.65" SD_2="2.68" SE="0.6519914548081571" STUDY_ID="STD-Zhou-2022" TOTAL_1="35" TOTAL_2="32" WEIGHT="9.344670810270388"/>
<CONT_DATA CI_END="0.48788548451610914" CI_START="-2.3878854845161097" EFFECT_SIZE="-0.9500000000000002" ESTIMABLE="YES" MEAN_1="5.81" MEAN_2="6.76" MODIFIED="2024-08-13 22:29:19 +0800" MODIFIED_BY="[Empty name]" ORDER="13" SD_1="3.53" SD_2="2.73" SE="0.733628523716745" STUDY_ID="STD-Zhu-2016" TOTAL_1="37" TOTAL_2="37" WEIGHT="9.033779218131256"/>
</CONT_OUTCOME>
<CONT_OUTCOME CHI2="36.23101772021705" CI_END="-2.929391791912295" CI_START="-3.802780572451517" CI_STUDY="95" CI_TOTAL="95" DF="3" EFFECT_MEASURE="MD" EFFECT_SIZE="-3.366086182181906" ESTIMABLE="YES" I2="91.7198020128317" I2_Q="0.0" ID="CMP-001.03" MODIFIED="2025-05-12 22:29:10 +0800" MODIFIED_BY="[Empty name]" NO="3" P_CHI2="6.68139601422979E-8" P_Q="1.0" P_Z="1.442827971854895E-51" Q="0.0" RANDOM="NO" SCALE="4.0" SORT_BY="STUDY" STUDIES="4" SUBGROUPS="NO" SUBGROUP_TEST="YES" TAU2="0.0" TOTALS="YES" TOTAL_1="154" TOTAL_2="151" UNITS="" WEIGHT="100.0" Z="15.10760805024606">
<NAME>HAMA</NAME>
<GROUP_LABEL_1>AP</GROUP_LABEL_1>
<GROUP_LABEL_2>CP</GROUP_LABEL_2>
<GRAPH_LABEL_1>Favours [AP]</GRAPH_LABEL_1>
<GRAPH_LABEL_2>Favours [CP]</GRAPH_LABEL_2>
<CONT_DATA CI_END="-1.820421769532704" CI_START="-3.8395782304672963" EFFECT_SIZE="-2.83" ESTIMABLE="YES" MEAN_1="10.05" MEAN_2="12.88" MODIFIED="2025-05-09 19:30:25 +0800" MODIFIED_BY="[Empty name]" ORDER="21" SD_1="2.74" SD_2="1.54" SE="0.5151003990025941" STUDY_ID="STD-Dai-2022" TOTAL_1="38" TOTAL_2="35" WEIGHT="18.710063932469193"/>
<CONT_DATA CI_END="-4.925382350710402" CI_START="-7.174617649289596" EFFECT_SIZE="-6.049999999999999" ESTIMABLE="YES" MEAN_1="10.38" MEAN_2="16.43" MODIFIED="2025-05-12 22:29:09 +0800" MODIFIED_BY="[Empty name]" ORDER="19" SD_1="2.52" SD_2="2.58" SE="0.5737950585625231" STUDY_ID="STD-Liu-2023" TOTAL_1="39" TOTAL_2="40" WEIGHT="15.07805893114133"/>
<CONT_DATA CI_END="-2.8064598997403594" CI_START="-4.05354010025964" EFFECT_SIZE="-3.4299999999999997" ESTIMABLE="YES" MEAN_1="7.4" MEAN_2="10.83" MODIFIED="2025-05-09 19:30:25 +0800" MODIFIED_BY="[Empty name]" ORDER="22" SD_1="1.25" SD_2="1.62" SE="0.31813855008461633" STUDY_ID="STD-Xue-2023" TOTAL_1="42" TOTAL_2="41" WEIGHT="49.04858118494485"/>
<CONT_DATA CI_END="-0.3559110334997484" CI_START="-2.4640889665002517" EFFECT_SIZE="-1.4100000000000001" ESTIMABLE="YES" MEAN_1="7.01" MEAN_2="8.42" MODIFIED="2025-05-12 22:29:10 +0800" MODIFIED_BY="[Empty name]" ORDER="20" SD_1="2.03" SD_2="2.45" SE="0.5378103755042292" STUDY_ID="STD-Zhang-2024" TOTAL_1="35" TOTAL_2="35" WEIGHT="17.16329595144462"/>
</CONT_OUTCOME>
<CONT_OUTCOME CHI2="165.93006184123374" CI_END="-2.147832996183903" CI_START="-5.77822095081458" CI_STUDY="95" CI_TOTAL="95" DF="5" EFFECT_MEASURE="MD" EFFECT_SIZE="-3.9630269734992414" ESTIMABLE="YES" I2="96.98668225364483" I2_Q="0.0" ID="CMP-001.04" MODIFIED="2025-05-11 20:12:58 +0800" MODIFIED_BY="[Empty name]" NO="4" P_CHI2="-1.339799382549245E-10" P_Q="1.0" P_Z="1.876535229614562E-5" Q="0.0" RANDOM="YES" SCALE="7.0" SORT_BY="STUDY" STUDIES="6" SUBGROUPS="NO" SUBGROUP_TEST="YES" TAU2="4.916201111620482" TOTALS="YES" TOTAL_1="248" TOTAL_2="242" UNITS="" WEIGHT="100.00000000000001" Z="4.279096468415575">
<NAME>KMI</NAME>
<GROUP_LABEL_1>AP</GROUP_LABEL_1>
<GROUP_LABEL_2>CP</GROUP_LABEL_2>
<GRAPH_LABEL_1>Favours [AP]</GRAPH_LABEL_1>
<GRAPH_LABEL_2>Favours [CP]</GRAPH_LABEL_2>
<CONT_DATA CI_END="-0.8854452690736071" CI_START="-2.614554730926393" EFFECT_SIZE="-1.75" ESTIMABLE="YES" MEAN_1="9.05" MEAN_2="10.8" MODIFIED="2024-08-13 22:33:46 +0800" MODIFIED_BY="[Empty name]" ORDER="26" SD_1="2.14" SD_2="1.61" SE="0.4411074579665189" STUDY_ID="STD-Dai-2022" TOTAL_1="38" TOTAL_2="35" WEIGHT="16.78274432982106"/>
<CONT_DATA CI_END="-2.1649265905912705" CI_START="-3.1350734094087302" EFFECT_SIZE="-2.6500000000000004" ESTIMABLE="YES" MEAN_1="8.83" MEAN_2="11.48" MODIFIED="2024-08-13 22:34:29 +0800" MODIFIED_BY="[Empty name]" ORDER="27" SD_1="1.1" SD_2="1.49" SE="0.24749098107665604" STUDY_ID="STD-Li-2022" TOTAL_1="56" TOTAL_2="56" WEIGHT="17.2322800088669"/>
<CONT_DATA CI_END="-4.380324386997193" CI_START="-6.79967561300281" EFFECT_SIZE="-5.590000000000002" ESTIMABLE="YES" MEAN_1="10.51" MEAN_2="16.1" MODIFIED="2024-08-13 22:33:53 +0800" MODIFIED_BY="[Empty name]" ORDER="23" SD_1="2.58" SD_2="2.9" SE="0.6171927762676125" STUDY_ID="STD-Liu-2023" TOTAL_1="39" TOTAL_2="40" WEIGHT="16.192333184319242"/>
<CONT_DATA CI_END="-5.923241718162805" CI_START="-7.076758281837192" EFFECT_SIZE="-6.499999999999998" ESTIMABLE="YES" MEAN_1="10.9" MEAN_2="17.4" MODIFIED="2024-08-13 22:34:14 +0800" MODIFIED_BY="[Empty name]" ORDER="24" SD_1="1.09" SD_2="1.45" SE="0.2942698367860785" STUDY_ID="STD-Lv-2017" TOTAL_1="38" TOTAL_2="38" WEIGHT="17.144985455318444"/>
<CONT_DATA CI_END="-4.972744717257138" CI_START="-6.567255282742861" EFFECT_SIZE="-5.77" ESTIMABLE="YES" MEAN_1="7.65" MEAN_2="13.42" MODIFIED="2024-08-13 22:34:00 +0800" MODIFIED_BY="[Empty name]" ORDER="28" SD_1="1.6" SD_2="2.07" SE="0.4067703738596777" STUDY_ID="STD-Xue-2023" TOTAL_1="42" TOTAL_2="41" WEIGHT="16.87889532630096"/>
<CONT_DATA CI_END="0.027713034721432717" CI_START="-2.807713034721434" EFFECT_SIZE="-1.3900000000000006" ESTIMABLE="YES" MEAN_1="9.77" MEAN_2="11.16" MODIFIED="2024-08-13 22:34:08 +0800" MODIFIED_BY="[Empty name]" ORDER="25" SD_1="3.14" SD_2="2.78" SE="0.7233362683723643" STUDY_ID="STD-Zhou-2022" TOTAL_1="35" TOTAL_2="32" WEIGHT="15.768761695373396"/>
</CONT_OUTCOME>
<CONT_OUTCOME CHI2="10.844766042369097" CI_END="-0.7612605383399093" CI_START="-1.2387753203466956" CI_STUDY="95" CI_TOTAL="95" DF="2" EFFECT_MEASURE="MD" EFFECT_SIZE="-1.0000179293433025" ESTIMABLE="YES" I2="81.5579239590208" I2_Q="0.0" ID="CMP-001.05" MODIFIED="2025-05-12 22:29:24 +0800" MODIFIED_BY="[Empty name]" NO="5" P_CHI2="0.004416626073528551" P_Q="1.0" P_Z="2.22729587948534E-16" Q="0.0" RANDOM="NO" SCALE="2.0" SORT_BY="STUDY" STUDIES="3" SUBGROUPS="NO" SUBGROUP_TEST="YES" TAU2="0.0" TOTALS="YES" TOTAL_1="130" TOTAL_2="128" UNITS="" WEIGHT="100.0" Z="8.20916628871748">
<NAME>TCMS</NAME>
<GROUP_LABEL_1>AP</GROUP_LABEL_1>
<GROUP_LABEL_2>CP</GROUP_LABEL_2>
<GRAPH_LABEL_1>Favours [AP]</GRAPH_LABEL_1>
<GRAPH_LABEL_2>Favours [CP]</GRAPH_LABEL_2>
<CONT_DATA CI_END="-0.7174244088215777" CI_START="-1.2025755911784224" EFFECT_SIZE="-0.96" ESTIMABLE="YES" MEAN_1="2.87" MEAN_2="3.83" MODIFIED="2025-05-09 19:34:17 +0800" MODIFIED_BY="[Empty name]" ORDER="31" SD_1="0.57" SD_2="0.73" SE="0.12376533094068444" STUDY_ID="STD-Li-2022" TOTAL_1="56" TOTAL_2="56" WEIGHT="96.87672576937315"/>
<CONT_DATA CI_END="-3.395507593047691" CI_START="-10.964492406952308" EFFECT_SIZE="-7.18" ESTIMABLE="YES" MEAN_1="23.9" MEAN_2="31.08" MODIFIED="2025-05-12 22:29:24 +0800" MODIFIED_BY="[Empty name]" ORDER="29" SD_1="8.79" SD_2="8.36" SE="1.9308989536562415" STUDY_ID="STD-Liu-2023" TOTAL_1="39" TOTAL_2="40" WEIGHT="0.39801402211646714"/>
<CONT_DATA CI_END="-0.07371848009687798" CI_START="-2.9662815199031245" EFFECT_SIZE="-1.5200000000000014" ESTIMABLE="YES" MEAN_1="8.54" MEAN_2="10.06" MODIFIED="2025-05-09 19:36:08 +0800" MODIFIED_BY="[Empty name]" ORDER="30" SD_1="3.17" SD_2="2.87" SE="0.7379122939560152" STUDY_ID="STD-Zhou-2022" TOTAL_1="35" TOTAL_2="32" WEIGHT="2.7252602085103743"/>
</CONT_OUTCOME>
<CONT_OUTCOME CHI2="121.99450936295484" CI_END="-3.9058575577492975" CI_START="-16.40833907089016" CI_STUDY="95" CI_TOTAL="95" DF="4" EFFECT_MEASURE="MD" EFFECT_SIZE="-10.157098314319729" ESTIMABLE="YES" I2="96.72116391066479" I2_Q="0.0" ID="CMP-001.06" MODIFIED="2025-05-11 20:16:03 +0800" MODIFIED_BY="[Empty name]" NO="6" P_CHI2="-1.2013146033496014E-10" P_Q="1.0" P_Z="0.0014496659174965925" Q="0.0" RANDOM="YES" SCALE="40.0" SORT_BY="STUDY" STUDIES="5" SUBGROUPS="NO" SUBGROUP_TEST="YES" TAU2="46.899270389064064" TOTALS="YES" TOTAL_1="211" TOTAL_2="209" UNITS="" WEIGHT="100.0" Z="3.184575296124234">
<NAME>LH</NAME>
<GROUP_LABEL_1>AP</GROUP_LABEL_1>
<GROUP_LABEL_2>CP</GROUP_LABEL_2>
<GRAPH_LABEL_1>Favours [AP]</GRAPH_LABEL_1>
<GRAPH_LABEL_2>Favours [CP]</GRAPH_LABEL_2>
<CONT_DATA CI_END="-28.668686371546432" CI_START="-41.771313628453534" EFFECT_SIZE="-35.219999999999985" ESTIMABLE="YES" MEAN_1="109.76" MEAN_2="144.98" MODIFIED="2024-08-13 22:42:58 +0800" MODIFIED_BY="[Empty name]" ORDER="34" SD_1="10.98" SD_2="14.65" SE="3.3425683737708844" STUDY_ID="STD-Li-2019" TOTAL_1="30" TOTAL_2="30" WEIGHT="17.517383308601065"/>
<CONT_DATA CI_END="-1.7633939350028873" CI_START="-6.1966060649971135" EFFECT_SIZE="-3.9800000000000004" ESTIMABLE="YES" MEAN_1="23.34" MEAN_2="27.32" MODIFIED="2024-08-13 22:43:25 +0800" MODIFIED_BY="[Empty name]" ORDER="33" SD_1="5.64" SD_2="6.31" SE="1.130942243062331" STUDY_ID="STD-Li-2022" TOTAL_1="56" TOTAL_2="56" WEIGHT="21.114693927957436"/>
<CONT_DATA CI_END="-0.008574837363736876" CI_START="-10.591425162636286" EFFECT_SIZE="-5.300000000000011" ESTIMABLE="YES" MEAN_1="86.6" MEAN_2="91.9" MODIFIED="2024-08-13 22:43:10 +0800" MODIFIED_BY="[Empty name]" ORDER="32" SD_1="12.4" SD_2="11.1" SE="2.6997563242867524" STUDY_ID="STD-Lv-2017" TOTAL_1="38" TOTAL_2="38" WEIGHT="18.772992664922107"/>
<CONT_DATA CI_END="-0.17020637176428388" CI_START="-2.6097936282357175" EFFECT_SIZE="-1.3900000000000006" ESTIMABLE="YES" MEAN_1="12.52" MEAN_2="13.91" MODIFIED="2024-08-13 22:42:52 +0800" MODIFIED_BY="[Empty name]" ORDER="35" SD_1="2.2" SD_2="3.34" SE="0.6223551237968111" STUDY_ID="STD-Xue-2023" TOTAL_1="42" TOTAL_2="41" WEIGHT="21.5128631378784"/>
<CONT_DATA CI_END="-6.509700103582844" CI_START="-11.070299896417154" EFFECT_SIZE="-8.79" ESTIMABLE="YES" MEAN_1="22.27" MEAN_2="31.06" MODIFIED="2024-08-13 22:43:18 +0800" MODIFIED_BY="[Empty name]" ORDER="36" SD_1="4.45" SD_2="6.34" SE="1.163439692975927" STUDY_ID="STD-Zheng-2023" TOTAL_1="45" TOTAL_2="44" WEIGHT="21.082066960640994"/>
</CONT_OUTCOME>
<CONT_OUTCOME CHI2="69.18205844012007" CI_END="-3.643613952347696" CI_START="-13.665495079719882" CI_STUDY="95" CI_TOTAL="95" DF="5" EFFECT_MEASURE="MD" EFFECT_SIZE="-8.65455451603379" ESTIMABLE="YES" I2="92.77269264208479" I2_Q="0.0" ID="CMP-001.07" MODIFIED="2025-05-11 20:23:02 +0800" MODIFIED_BY="[Empty name]" NO="7" P_CHI2="-1.3382717156673607E-10" P_Q="1.0" P_Z="7.114817658895418E-4" Q="0.0" RANDOM="YES" SCALE="40.0" SORT_BY="STUDY" STUDIES="6" SUBGROUPS="NO" SUBGROUP_TEST="YES" TAU2="31.775080433677402" TOTALS="YES" TOTAL_1="246" TOTAL_2="241" UNITS="" WEIGHT="100.0" Z="3.3851160152629816">
<NAME>FSH</NAME>
<GROUP_LABEL_1>AP</GROUP_LABEL_1>
<GROUP_LABEL_2>CP</GROUP_LABEL_2>
<GRAPH_LABEL_1>Favours [AP]</GRAPH_LABEL_1>
<GRAPH_LABEL_2>Favours [CP]</GRAPH_LABEL_2>
<CONT_DATA CI_END="-3.9323488832576627" CI_START="-14.267651116742353" EFFECT_SIZE="-9.100000000000009" ESTIMABLE="YES" MEAN_1="79.55" MEAN_2="88.65" MODIFIED="2024-08-13 22:45:33 +0800" MODIFIED_BY="[Empty name]" ORDER="40" SD_1="9.25" SD_2="11.09" SE="2.6366051404536606" STUDY_ID="STD-Li-2019" TOTAL_1="30" TOTAL_2="30" WEIGHT="16.878392312760056"/>
<CONT_DATA CI_END="-3.381193267311317" CI_START="-8.278806732688679" EFFECT_SIZE="-5.829999999999998" ESTIMABLE="YES" MEAN_1="29.78" MEAN_2="35.61" MODIFIED="2024-08-13 22:45:54 +0800" MODIFIED_BY="[Empty name]" ORDER="39" SD_1="6.06" SD_2="7.12" SE="1.2494141484254588" STUDY_ID="STD-Li-2022" TOTAL_1="56" TOTAL_2="56" WEIGHT="19.607730103389237"/>
<CONT_DATA CI_END="-21.120870157430197" CI_START="-42.4791298425698" EFFECT_SIZE="-31.799999999999997" ESTIMABLE="YES" MEAN_1="112.2" MEAN_2="144.0" MODIFIED="2024-08-13 22:45:38 +0800" MODIFIED_BY="[Empty name]" ORDER="37" SD_1="23.7" SD_2="23.8" SE="5.448635753924772" STUDY_ID="STD-Lv-2017" TOTAL_1="38" TOTAL_2="38" WEIGHT="10.634831212625862"/>
<CONT_DATA CI_END="-1.425789188012188" CI_START="-4.034210811987809" EFFECT_SIZE="-2.7299999999999986" ESTIMABLE="YES" MEAN_1="15.22" MEAN_2="17.95" MODIFIED="2024-08-13 22:45:18 +0800" MODIFIED_BY="[Empty name]" ORDER="41" SD_1="2.4" SD_2="3.54" SE="0.6654259069428107" STUDY_ID="STD-Xue-2023" TOTAL_1="42" TOTAL_2="41" WEIGHT="20.28829112853194"/>
<CONT_DATA CI_END="-9.665009430101009" CI_START="-15.314990569898995" EFFECT_SIZE="-12.490000000000002" ESTIMABLE="YES" MEAN_1="41.23" MEAN_2="53.72" MODIFIED="2024-08-13 22:45:47 +0800" MODIFIED_BY="[Empty name]" ORDER="42" SD_1="6.52" SD_2="7.06" SE="1.441348204447713" STUDY_ID="STD-Zheng-2023" TOTAL_1="45" TOTAL_2="44" WEIGHT="19.308597932743528"/>
<CONT_DATA CI_END="10.984398430479136" CI_START="-5.384398430479141" EFFECT_SIZE="2.799999999999997" ESTIMABLE="YES" MEAN_1="52.33" MEAN_2="49.53" MODIFIED="2024-08-13 22:45:26 +0800" MODIFIED_BY="[Empty name]" ORDER="38" SD_1="16.12" SD_2="17.9" SE="4.175790216063473" STUDY_ID="STD-Zhou-2022" TOTAL_1="35" TOTAL_2="32" WEIGHT="13.282157309949367"/>
</CONT_OUTCOME>
<CONT_OUTCOME CHI2="519.5566653422294" CI_END="23.56030804205111" CI_START="-2.6116658441934817" CI_STUDY="95" CI_TOTAL="95" DF="6" EFFECT_MEASURE="MD" EFFECT_SIZE="10.474321098928813" ESTIMABLE="YES" I2="98.84516927599267" I2_Q="0.0" ID="CMP-001.08" MODIFIED="2025-05-12 22:29:39 +0800" MODIFIED_BY="[Empty name]" NO="8" P_CHI2="-1.4594547792512458E-10" P_Q="1.0" P_Z="0.11669462322797529" Q="0.0" RANDOM="YES" SCALE="40.0" SORT_BY="STUDY" STUDIES="7" SUBGROUPS="NO" SUBGROUP_TEST="YES" TAU2="291.81211374345094" TOTALS="YES" TOTAL_1="289" TOTAL_2="282" UNITS="" WEIGHT="100.00000000000001" Z="1.5687996790489096">
<NAME>E2</NAME>
<GROUP_LABEL_1>AP</GROUP_LABEL_1>
<GROUP_LABEL_2>CP</GROUP_LABEL_2>
<GRAPH_LABEL_1>Favours [AP]</GRAPH_LABEL_1>
<GRAPH_LABEL_2>Favours [CP]</GRAPH_LABEL_2>
<CONT_DATA CI_END="33.99142919603706" CI_START="19.90857080396295" EFFECT_SIZE="26.950000000000003" ESTIMABLE="YES" MEAN_1="70.9" MEAN_2="43.95" MODIFIED="2024-08-13 22:48:43 +0800" MODIFIED_BY="[Empty name]" ORDER="49" SD_1="21.57" SD_2="9.25" SE="3.592631931800252" STUDY_ID="STD-Han-2020" TOTAL_1="43" TOTAL_2="41" WEIGHT="14.629082217372508"/>
<CONT_DATA CI_END="-14.468617684588386" CI_START="-18.851382315411623" EFFECT_SIZE="-16.660000000000004" ESTIMABLE="YES" MEAN_1="60.99" MEAN_2="77.65" MODIFIED="2025-05-12 22:29:39 +0800" MODIFIED_BY="[Empty name]" ORDER="46" SD_1="3.55" SD_2="4.99" SE="1.118072746589714" STUDY_ID="STD-Li-2019" TOTAL_1="30" TOTAL_2="30" WEIGHT="15.210972357825456"/>
<CONT_DATA CI_END="37.53372616313562" CI_START="17.746273836864383" EFFECT_SIZE="27.64" ESTIMABLE="YES" MEAN_1="147.62" MEAN_2="119.98" MODIFIED="2024-08-13 22:48:33 +0800" MODIFIED_BY="[Empty name]" ORDER="45" SD_1="27.75" SD_2="25.63" SE="5.0479122275593165" STUDY_ID="STD-Li-2022" TOTAL_1="56" TOTAL_2="56" WEIGHT="14.049328415472372"/>
<CONT_DATA CI_END="12.97633033050168" CI_START="9.823669669498331" EFFECT_SIZE="11.400000000000006" ESTIMABLE="YES" MEAN_1="77.5" MEAN_2="66.1" MODIFIED="2024-08-13 22:48:20 +0800" MODIFIED_BY="[Empty name]" ORDER="43" SD_1="3.3" SD_2="3.7" SE="0.8042649471804412" STUDY_ID="STD-Lv-2017" TOTAL_1="38" TOTAL_2="38" WEIGHT="15.24234748300119"/>
<CONT_DATA CI_END="31.660030347296384" CI_START="4.139969652703627" EFFECT_SIZE="17.900000000000006" ESTIMABLE="YES" MEAN_1="214.11" MEAN_2="196.21" MODIFIED="2024-08-13 22:47:49 +0800" MODIFIED_BY="[Empty name]" ORDER="47" SD_1="31.55" SD_2="32.39" SE="7.020552650882231" STUDY_ID="STD-Xue-2023" TOTAL_1="42" TOTAL_2="41" WEIGHT="13.068770033112923"/>
<CONT_DATA CI_END="15.544520682598975" CI_START="9.07547931740103" EFFECT_SIZE="12.310000000000002" ESTIMABLE="YES" MEAN_1="55.09" MEAN_2="42.78" MODIFIED="2024-08-13 22:48:26 +0800" MODIFIED_BY="[Empty name]" ORDER="48" SD_1="8.13" SD_2="7.43" SE="1.6502959789631126" STUDY_ID="STD-Zheng-2023" TOTAL_1="45" TOTAL_2="44" WEIGHT="15.134880715303568"/>
<CONT_DATA CI_END="9.22372449832083" CI_START="-21.18372449832084" EFFECT_SIZE="-5.980000000000004" ESTIMABLE="YES" MEAN_1="86.35" MEAN_2="92.33" MODIFIED="2024-08-13 22:47:56 +0800" MODIFIED_BY="[Empty name]" ORDER="44" SD_1="27.5" SD_2="35.13" SE="7.757144834418322" STUDY_ID="STD-Zhou-2022" TOTAL_1="35" TOTAL_2="32" WEIGHT="12.664618777911997"/>
</CONT_OUTCOME>
<CONT_OUTCOME CHI2="267.0074460088844" CI_END="-2.034872857332223" CI_START="-4.207354462209351" CI_STUDY="95" CI_TOTAL="95" DF="9" EFFECT_MEASURE="MD" EFFECT_SIZE="-3.121113659770787" ESTIMABLE="YES" I2="96.62930748391918" I2_Q="11.437603923105591" ID="CMP-001.09" MODIFIED="2025-05-12 09:50:48 +0800" MODIFIED_BY="[Empty name]" NO="9" P_CHI2="-1.7291768017457798E-10" P_Q="0.2879573105500859" P_Z="1.7854858322084154E-8" Q="1.1291474082654096" RANDOM="YES" SCALE="10.0" SORT_BY="STUDY" STUDIES="10" SUBGROUPS="YES" SUBGROUP_TEST="YES" TAU2="2.8618491023096153" TOTALS="YES" TOTAL_1="395" TOTAL_2="386" UNITS="" WEIGHT="100.0" Z="5.631596926826661">
<NAME>PSQI Sample size Subgroup</NAME>
<GROUP_LABEL_1>AP</GROUP_LABEL_1>
<GROUP_LABEL_2>CP</GROUP_LABEL_2>
<GRAPH_LABEL_1>Favours [AP]</GRAPH_LABEL_1>
<GRAPH_LABEL_2>Favours [CP]</GRAPH_LABEL_2>
<CONT_SUBGROUP CHI2="39.357400905019944" CI_END="-1.483928047255874" CI_START="-3.8292617932108093" DF="5" EFFECT_SIZE="-2.6565949202333417" ESTIMABLE="YES" I2="87.29590906659118" ID="CMP-001.09.01" MODIFIED="2024-08-19 22:02:24 +0800" MODIFIED_BY="[Empty name]" NO="1" P_CHI2="2.0108789589023957E-7" P_Z="8.989137082316682E-6" STUDIES="6" TAU2="1.8384728133440478" TOTAL_1="214" TOTAL_2="209" WEIGHT="58.06276474339495" Z="4.440161554106982">
<NAME>Sample size&lt;40</NAME>
<CONT_DATA CI_END="-2.481976299331695" CI_START="-4.118023700668305" EFFECT_SIZE="-3.3" ESTIMABLE="YES" MEAN_1="4.53" MEAN_2="7.83" MODIFIED="2024-08-16 16:30:31 +0800" MODIFIED_BY="[Empty name]" ORDER="57" SD_1="1.75" SD_2="1.81" SE="0.4173667001642741" STUDY_ID="STD-Dai-2022" TOTAL_1="38" TOTAL_2="35" WEIGHT="10.1169119844199"/>
<CONT_DATA CI_END="-0.7613115886572521" CI_START="-2.9786884113427483" EFFECT_SIZE="-1.87" ESTIMABLE="YES" MEAN_1="6.44" MEAN_2="8.31" MODIFIED="2024-08-16 16:30:47 +0800" MODIFIED_BY="[Empty name]" ORDER="59" SD_1="2.13" SD_2="2.25" SE="0.5656677470034861" STUDY_ID="STD-Li-2019" TOTAL_1="30" TOTAL_2="30" WEIGHT="9.653375337240105"/>
<CONT_DATA CI_END="-4.14043966819753" CI_START="-6.339560331802469" EFFECT_SIZE="-5.239999999999999" ESTIMABLE="YES" MEAN_1="7.54" MEAN_2="12.78" MODIFIED="2024-08-16 16:30:56 +0800" MODIFIED_BY="[Empty name]" ORDER="54" SD_1="2.06" SD_2="2.87" SE="0.5610104779861571" STUDY_ID="STD-Liu-2023" TOTAL_1="39" TOTAL_2="40" WEIGHT="9.669321286096634"/>
<CONT_DATA CI_END="-0.8663435607737232" CI_START="-2.3136564392262766" EFFECT_SIZE="-1.5899999999999999" ESTIMABLE="YES" MEAN_1="5.68" MEAN_2="7.27" MODIFIED="2024-08-16 16:30:39 +0800" MODIFIED_BY="[Empty name]" ORDER="56" SD_1="1.77" SD_2="1.28" SE="0.3692192534834243" STUDY_ID="STD-Zhang-2024" TOTAL_1="35" TOTAL_2="35" WEIGHT="10.244706107236667"/>
<CONT_DATA CI_END="-1.6121202303481381" CI_START="-4.167879769651863" EFFECT_SIZE="-2.8900000000000006" ESTIMABLE="YES" MEAN_1="9.11" MEAN_2="12.0" MODIFIED="2024-08-16 16:31:07 +0800" MODIFIED_BY="[Empty name]" ORDER="55" SD_1="2.65" SD_2="2.68" SE="0.6519914548081571" STUDY_ID="STD-Zhou-2022" TOTAL_1="35" TOTAL_2="32" WEIGHT="9.344670810270387"/>
<CONT_DATA CI_END="0.48788548451610914" CI_START="-2.3878854845161097" EFFECT_SIZE="-0.9500000000000002" ESTIMABLE="YES" MEAN_1="5.81" MEAN_2="6.76" MODIFIED="2024-08-16 16:31:13 +0800" MODIFIED_BY="[Empty name]" ORDER="58" SD_1="3.53" SD_2="2.73" SE="0.733628523716745" STUDY_ID="STD-Zhu-2016" TOTAL_1="37" TOTAL_2="37" WEIGHT="9.033779218131254"/>
</CONT_SUBGROUP>
<CONT_SUBGROUP CHI2="179.6995389357956" CI_END="-2.083428781587177" CI_START="-5.457618195376286" DF="3" EFFECT_SIZE="-3.7705234884817314" ESTIMABLE="YES" I2="98.33054663480698" ID="CMP-001.09.02" MODIFIED="2024-08-19 22:02:29 +0800" MODIFIED_BY="[Empty name]" NO="2" P_CHI2="-1.0413714335300028E-10" P_Z="1.1848079604898976E-5" STUDIES="4" TAU2="2.8959458590491045" TOTAL_1="181" TOTAL_2="177" WEIGHT="41.93723525660505" Z="4.38036478336744">
<NAME>Sample size&gt;40</NAME>
<CONT_DATA CI_END="-2.2003450119258345" CI_START="-2.9196549880741647" EFFECT_SIZE="-2.5599999999999996" ESTIMABLE="YES" MEAN_1="6.13" MEAN_2="8.69" MODIFIED="2024-08-16 16:28:50 +0800" MODIFIED_BY="[Empty name]" ORDER="50" SD_1="0.87" SD_2="0.98" SE="0.18350081476551497" STUDY_ID="STD-Bai-2022" TOTAL_1="51" TOTAL_2="51" WEIGHT="10.607895323265225"/>
<CONT_DATA CI_END="-2.235270777905367" CI_START="-3.6847292220946346" EFFECT_SIZE="-2.960000000000001" ESTIMABLE="YES" MEAN_1="6.27" MEAN_2="9.23" MODIFIED="2024-08-16 16:29:13 +0800" MODIFIED_BY="[Empty name]" ORDER="53" SD_1="1.1" SD_2="2.11" SE="0.3697666017392183" STUDY_ID="STD-Han-2020" TOTAL_1="43" TOTAL_2="41" WEIGHT="10.243324182968166"/>
<CONT_DATA CI_END="-5.314763225547887" CI_START="-5.905236774452112" EFFECT_SIZE="-5.609999999999999" ESTIMABLE="YES" MEAN_1="4.26" MEAN_2="9.87" MODIFIED="2024-08-16 16:29:06 +0800" MODIFIED_BY="[Empty name]" ORDER="51" SD_1="0.53" SD_2="0.81" SE="0.15063377530449631" STUDY_ID="STD-Xue-2023" TOTAL_1="42" TOTAL_2="41" WEIGHT="10.6482816856175"/>
<CONT_DATA CI_END="-3.3626087849685637" CI_START="-4.477391215031436" EFFECT_SIZE="-3.92" ESTIMABLE="YES" MEAN_1="10.69" MEAN_2="14.61" MODIFIED="2024-08-16 16:29:13 +0800" MODIFIED_BY="[Empty name]" ORDER="52" SD_1="1.17" SD_2="1.49" SE="0.28438849868062205" STUDY_ID="STD-Zheng-2023" TOTAL_1="45" TOTAL_2="44" WEIGHT="10.437734064754157"/>
</CONT_SUBGROUP>
</CONT_OUTCOME>
<CONT_OUTCOME CHI2="260.287764214359" CI_END="-1.9479130530206175" CI_START="-4.326163413881753" CI_STUDY="95" CI_TOTAL="95" DF="8" EFFECT_MEASURE="MD" EFFECT_SIZE="-3.137038233451185" ESTIMABLE="YES" I2="96.92647865175421" I2_Q="0.0" ID="CMP-001.10" MODIFIED="2025-05-12 09:55:18 +0800" MODIFIED_BY="[Empty name]" NO="10" P_CHI2="-1.652153969189385E-10" P_Q="0.8523630671180098" P_Z="2.3335270234830417E-7" Q="0.034634791850395114" RANDOM="YES" SCALE="10.0" SORT_BY="STUDY" STUDIES="9" SUBGROUPS="YES" SUBGROUP_TEST="YES" TAU2="3.0941927739558404" TOTALS="YES" TOTAL_1="352" TOTAL_2="345" UNITS="" WEIGHT="100.00000000000003" Z="5.1705926818093175">
<NAME>PSQI Age Subgroup</NAME>
<GROUP_LABEL_1>AP</GROUP_LABEL_1>
<GROUP_LABEL_2>CP</GROUP_LABEL_2>
<GRAPH_LABEL_1>Favours [AP]</GRAPH_LABEL_1>
<GRAPH_LABEL_2>Favours [CP]</GRAPH_LABEL_2>
<CONT_SUBGROUP CHI2="246.2554967408377" CI_END="-1.7029089829516726" CI_START="-4.677942976691873" DF="6" EFFECT_SIZE="-3.190425979821773" ESTIMABLE="YES" I2="97.563506163554" ID="CMP-001.10.01" MODIFIED="2024-08-19 22:02:43 +0800" MODIFIED_BY="[Empty name]" NO="1" P_CHI2="-1.4595968877983978E-10" P_Z="2.625519526252355E-5" STUDIES="7" TAU2="3.805184570530797" TOTAL_1="277" TOTAL_2="271" WEIGHT="77.62537795671622" Z="4.203730128091876">
<NAME>Age&lt;50</NAME>
<CONT_DATA CI_END="-2.2003450119258345" CI_START="-2.9196549880741647" EFFECT_SIZE="-2.5599999999999996" ESTIMABLE="YES" MEAN_1="6.13" MEAN_2="8.69" MODIFIED="2024-08-16 18:45:38 +0800" MODIFIED_BY="[Empty name]" ORDER="65" SD_1="0.87" SD_2="0.98" SE="0.18350081476551497" STUDY_ID="STD-Bai-2022" TOTAL_1="51" TOTAL_2="51" WEIGHT="11.768223936890367"/>
<CONT_DATA CI_END="-2.481976299331695" CI_START="-4.118023700668305" EFFECT_SIZE="-3.3" ESTIMABLE="YES" MEAN_1="4.53" MEAN_2="7.83" MODIFIED="2024-08-16 18:45:45 +0800" MODIFIED_BY="[Empty name]" ORDER="63" SD_1="1.75" SD_2="1.81" SE="0.4173667001642741" STUDY_ID="STD-Dai-2022" TOTAL_1="38" TOTAL_2="35" WEIGHT="11.262256052331999"/>
<CONT_DATA CI_END="-4.14043966819753" CI_START="-6.339560331802469" EFFECT_SIZE="-5.239999999999999" ESTIMABLE="YES" MEAN_1="7.54" MEAN_2="12.78" MODIFIED="2024-08-16 18:46:01 +0800" MODIFIED_BY="[Empty name]" ORDER="60" SD_1="2.06" SD_2="2.87" SE="0.5610104779861571" STUDY_ID="STD-Liu-2023" TOTAL_1="39" TOTAL_2="40" WEIGHT="10.797953559653116"/>
<CONT_DATA CI_END="-5.314763225547887" CI_START="-5.905236774452112" EFFECT_SIZE="-5.609999999999999" ESTIMABLE="YES" MEAN_1="4.26" MEAN_2="9.87" MODIFIED="2024-08-16 18:46:16 +0800" MODIFIED_BY="[Empty name]" ORDER="66" SD_1="0.53" SD_2="0.81" SE="0.15063377530449631" STUDY_ID="STD-Xue-2023" TOTAL_1="42" TOTAL_2="41" WEIGHT="11.809688052213286"/>
<CONT_DATA CI_END="-0.8663435607737232" CI_START="-2.3136564392262766" EFFECT_SIZE="-1.5899999999999999" ESTIMABLE="YES" MEAN_1="5.68" MEAN_2="7.27" MODIFIED="2024-08-16 18:45:52 +0800" MODIFIED_BY="[Empty name]" ORDER="62" SD_1="1.77" SD_2="1.28" SE="0.3692192534834243" STUDY_ID="STD-Zhang-2024" TOTAL_1="35" TOTAL_2="35" WEIGHT="11.394286166227314"/>
<CONT_DATA CI_END="-1.6121202303481381" CI_START="-4.167879769651863" EFFECT_SIZE="-2.8900000000000006" ESTIMABLE="YES" MEAN_1="9.11" MEAN_2="12.0" MODIFIED="2024-08-16 18:46:08 +0800" MODIFIED_BY="[Empty name]" ORDER="61" SD_1="2.65" SD_2="2.68" SE="0.6519914548081571" STUDY_ID="STD-Zhou-2022" TOTAL_1="35" TOTAL_2="32" WEIGHT="10.459344146419092"/>
<CONT_DATA CI_END="0.48788548451610914" CI_START="-2.3878854845161097" EFFECT_SIZE="-0.9500000000000002" ESTIMABLE="YES" MEAN_1="5.81" MEAN_2="6.76" MODIFIED="2024-08-16 18:46:21 +0800" MODIFIED_BY="[Empty name]" ORDER="64" SD_1="3.53" SD_2="2.73" SE="0.733628523716745" STUDY_ID="STD-Zhu-2016" TOTAL_1="37" TOTAL_2="37" WEIGHT="10.13362604298103"/>
</CONT_SUBGROUP>
<CONT_SUBGROUP CHI2="10.4837932383474" CI_END="-0.9476090016147598" CI_START="-4.959026696833134" DF="1" EFFECT_SIZE="-2.953317849223947" ESTIMABLE="YES" I2="90.46146774106322" ID="CMP-001.10.02" MODIFIED="2024-08-19 22:02:51 +0800" MODIFIED_BY="[Empty name]" NO="2" P_CHI2="0.0012042667499561066" P_Z="0.003902210603286389" STUDIES="2" TAU2="1.9008215909090902" TOTAL_1="75" TOTAL_2="74" WEIGHT="22.374622043283804" Z="2.8859605551812875">
<NAME>Age&gt;50</NAME>
<CONT_DATA CI_END="-0.7613115886572521" CI_START="-2.9786884113427483" EFFECT_SIZE="-1.87" ESTIMABLE="YES" MEAN_1="6.44" MEAN_2="8.31" MODIFIED="2024-08-16 18:46:30 +0800" MODIFIED_BY="[Empty name]" ORDER="67" SD_1="2.13" SD_2="2.25" SE="0.5656677470034861" STUDY_ID="STD-Li-2019" TOTAL_1="30" TOTAL_2="30" WEIGHT="10.781358180230477"/>
<CONT_DATA CI_END="-3.3626087849685637" CI_START="-4.477391215031436" EFFECT_SIZE="-3.92" ESTIMABLE="YES" MEAN_1="10.69" MEAN_2="14.61" MODIFIED="2024-08-16 18:46:40 +0800" MODIFIED_BY="[Empty name]" ORDER="68" SD_1="1.17" SD_2="1.49" SE="0.28438849868062205" STUDY_ID="STD-Zheng-2023" TOTAL_1="45" TOTAL_2="44" WEIGHT="11.593263863053327"/>
</CONT_SUBGROUP>
</CONT_OUTCOME>
<CONT_OUTCOME CHI2="254.84234894804814" CI_END="-1.603298465529319" CI_START="-4.159007323434128" CI_STUDY="95" CI_TOTAL="95" DF="7" EFFECT_MEASURE="MD" EFFECT_SIZE="-2.8811528944817235" ESTIMABLE="YES" I2="97.25320378308591" I2_Q="83.38568186789018" ID="CMP-001.11" MODIFIED="2025-05-12 09:57:29 +0800" MODIFIED_BY="[Empty name]" NO="11" P_CHI2="-1.5630519101250684E-10" P_Q="0.0024323380731676725" P_Z="9.911658557390614E-6" Q="12.037809701829904" RANDOM="YES" SCALE="10.0" SORT_BY="STUDY" STUDIES="8" SUBGROUPS="YES" SUBGROUP_TEST="YES" TAU2="3.1933186897875583" TOTALS="YES" TOTAL_1="313" TOTAL_2="305" UNITS="" WEIGHT="100.0" Z="4.4190917049659015">
<NAME>PSQI Course Subgroup</NAME>
<GROUP_LABEL_1>AP</GROUP_LABEL_1>
<GROUP_LABEL_2>CP</GROUP_LABEL_2>
<GRAPH_LABEL_1>Favours [AP]</GRAPH_LABEL_1>
<GRAPH_LABEL_2>Favours [CP]</GRAPH_LABEL_2>
<CONT_SUBGROUP CHI2="235.48312476199862" CI_END="-1.0581249844759784" CI_START="-4.791769816317966" DF="4" EFFECT_SIZE="-2.924947400396972" ESTIMABLE="YES" I2="98.30136448034534" ID="CMP-001.11.01" MODIFIED="2024-08-19 22:14:13 +0800" MODIFIED_BY="[Empty name]" NO="1" P_CHI2="-1.2012435490760254E-10" P_Z="0.00213427400433378" STUDIES="5" TAU2="4.3540623183106" TOTAL_1="193" TOTAL_2="189" WEIGHT="63.00307875994375" Z="3.070882110992791">
<NAME>Course&lt;1y</NAME>
<CONT_DATA CI_END="-2.2003450119258345" CI_START="-2.9196549880741647" EFFECT_SIZE="-2.5599999999999996" ESTIMABLE="YES" MEAN_1="6.13" MEAN_2="8.69" MODIFIED="2024-08-16 18:55:28 +0800" MODIFIED_BY="[Empty name]" ORDER="72" SD_1="0.87" SD_2="0.98" SE="0.18350081476551497" STUDY_ID="STD-Bai-2022" TOTAL_1="51" TOTAL_2="51" WEIGHT="13.17251787940444"/>
<CONT_DATA CI_END="-0.7613115886572521" CI_START="-2.9786884113427483" EFFECT_SIZE="-1.87" ESTIMABLE="YES" MEAN_1="6.44" MEAN_2="8.31" MODIFIED="2024-08-16 18:55:50 +0800" MODIFIED_BY="[Empty name]" ORDER="71" SD_1="2.13" SD_2="2.25" SE="0.5656677470034861" STUDY_ID="STD-Li-2019" TOTAL_1="30" TOTAL_2="30" WEIGHT="12.099056625452821"/>
<CONT_DATA CI_END="-5.314763225547887" CI_START="-5.905236774452112" EFFECT_SIZE="-5.609999999999999" ESTIMABLE="YES" MEAN_1="4.26" MEAN_2="9.87" MODIFIED="2024-08-16 18:56:38 +0800" MODIFIED_BY="[Empty name]" ORDER="73" SD_1="0.53" SD_2="0.81" SE="0.15063377530449631" STUDY_ID="STD-Xue-2023" TOTAL_1="42" TOTAL_2="41" WEIGHT="13.2174993379955"/>
<CONT_DATA CI_END="-0.8663435607737232" CI_START="-2.3136564392262766" EFFECT_SIZE="-1.5899999999999999" ESTIMABLE="YES" MEAN_1="5.68" MEAN_2="7.27" MODIFIED="2024-08-16 18:55:42 +0800" MODIFIED_BY="[Empty name]" ORDER="70" SD_1="1.77" SD_2="1.28" SE="0.3692192534834243" STUDY_ID="STD-Zhang-2024" TOTAL_1="35" TOTAL_2="35" WEIGHT="12.766419204810944"/>
<CONT_DATA CI_END="-1.6121202303481381" CI_START="-4.167879769651863" EFFECT_SIZE="-2.8900000000000006" ESTIMABLE="YES" MEAN_1="9.11" MEAN_2="12.0" MODIFIED="2024-08-16 18:56:25 +0800" MODIFIED_BY="[Empty name]" ORDER="69" SD_1="2.65" SD_2="2.68" SE="0.6519914548081571" STUDY_ID="STD-Zhou-2022" TOTAL_1="35" TOTAL_2="32" WEIGHT="11.747585712280042"/>
</CONT_SUBGROUP>
<CONT_SUBGROUP CHI2="1.507026763658919" CI_END="-3.095843389699072" CI_START="-4.274669746146406" DF="1" EFFECT_SIZE="-3.685256567922739" ESTIMABLE="YES" I2="33.64417778672396" ID="CMP-001.11.02" MODIFIED="2025-05-12 09:56:36 +0800" MODIFIED_BY="[Empty name]" NO="2" P_CHI2="0.2195937233274904" P_Z="1.58905399242416E-34" STUDIES="2" TAU2="0.0646641097060835" TOTAL_1="83" TOTAL_2="79" WEIGHT="25.60545300081211" Z="12.25451078085215">
<NAME>Course1-2y</NAME>
<CONT_DATA CI_END="-2.481976299331695" CI_START="-4.118023700668305" EFFECT_SIZE="-3.3" ESTIMABLE="YES" MEAN_1="4.53" MEAN_2="7.83" MODIFIED="2024-08-16 18:55:35 +0800" MODIFIED_BY="[Empty name]" ORDER="74" SD_1="1.75" SD_2="1.81" SE="0.4173667001642741" STUDY_ID="STD-Dai-2022" TOTAL_1="38" TOTAL_2="35" WEIGHT="12.6228440862236"/>
<CONT_DATA CI_END="-3.3626087849685637" CI_START="-4.477391215031436" EFFECT_SIZE="-3.92" ESTIMABLE="YES" MEAN_1="10.69" MEAN_2="14.61" MODIFIED="2024-08-16 18:56:52 +0800" MODIFIED_BY="[Empty name]" ORDER="75" SD_1="1.17" SD_2="1.49" SE="0.28438849868062205" STUDY_ID="STD-Zheng-2023" TOTAL_1="45" TOTAL_2="44" WEIGHT="12.982608914588509"/>
</CONT_SUBGROUP>
<CONT_SUBGROUP CHI2="0.0" CI_END="0.48788548451610914" CI_START="-2.3878854845161097" DF="0" EFFECT_SIZE="-0.9500000000000002" ESTIMABLE="YES" I2="0.0" ID="CMP-001.11.03" MODIFIED="2025-05-12 09:56:43 +0800" MODIFIED_BY="[Empty name]" NO="3" P_CHI2="1.0" P_Z="0.19534324227651992" STUDIES="1" TAU2="0.0" TOTAL_1="37" TOTAL_2="37" WEIGHT="11.39146823924414" Z="1.2949332929246853">
<NAME>Course2-3y</NAME>
<CONT_DATA CI_END="0.48788548451610914" CI_START="-2.3878854845161097" EFFECT_SIZE="-0.9500000000000002" ESTIMABLE="YES" MEAN_1="5.81" MEAN_2="6.76" MODIFIED="2024-08-16 18:56:45 +0800" MODIFIED_BY="[Empty name]" ORDER="76" SD_1="3.53" SD_2="2.73" SE="0.733628523716745" STUDY_ID="STD-Zhu-2016" TOTAL_1="37" TOTAL_2="37" WEIGHT="11.39146823924414"/>
</CONT_SUBGROUP>
</CONT_OUTCOME>
<CONT_OUTCOME CHI2="267.0074460088845" CI_END="-2.0348728573322226" CI_START="-4.20735446220935" CI_STUDY="95" CI_TOTAL="95" DF="9" EFFECT_MEASURE="MD" EFFECT_SIZE="-3.1211136597707867" ESTIMABLE="YES" I2="96.62930748391918" I2_Q="67.8409696026601" ID="CMP-001.12" MODIFIED="2025-05-12 09:58:59 +0800" MODIFIED_BY="[Empty name]" NO="12" P_CHI2="-1.7291768017457798E-10" P_Q="0.044621222907979985" P_Z="1.785485832208425E-8" Q="6.219092974163282" RANDOM="YES" SCALE="10.0" SORT_BY="STUDY" STUDIES="10" SUBGROUPS="YES" SUBGROUP_TEST="YES" TAU2="2.8618491023096158" TOTALS="YES" TOTAL_1="395" TOTAL_2="386" UNITS="" WEIGHT="100.0" Z="5.63159692682666">
<NAME>PSQI Duration Subgroup</NAME>
<GROUP_LABEL_1>AP</GROUP_LABEL_1>
<GROUP_LABEL_2>CP</GROUP_LABEL_2>
<GRAPH_LABEL_1>Favours [AP]</GRAPH_LABEL_1>
<GRAPH_LABEL_2>Favours [CP]</GRAPH_LABEL_2>
<CONT_SUBGROUP CHI2="134.87709912052821" CI_END="-1.878882126968362" CI_START="-4.404891140562355" DF="6" EFFECT_SIZE="-3.1418866337653584" ESTIMABLE="YES" I2="95.5515057492167" ID="CMP-001.12.01" MODIFIED="2024-08-19 22:15:33 +0800" MODIFIED_BY="[Empty name]" NO="1" P_CHI2="-1.4595258335248218E-10" P_Z="1.0844347525013398E-6" STUDIES="7" TAU2="2.6746275330867864" TOTAL_1="270" TOTAL_2="260" WEIGHT="69.47807728340148" Z="4.875663239955221">
<NAME>Duration 4w</NAME>
<CONT_DATA CI_END="-2.481976299331695" CI_START="-4.118023700668305" EFFECT_SIZE="-3.3" ESTIMABLE="YES" MEAN_1="4.53" MEAN_2="7.83" MODIFIED="2024-08-16 19:04:06 +0800" MODIFIED_BY="[Empty name]" ORDER="78" SD_1="1.75" SD_2="1.81" SE="0.4173667001642741" STUDY_ID="STD-Dai-2022" TOTAL_1="38" TOTAL_2="35" WEIGHT="10.116911984419902"/>
<CONT_DATA CI_END="-2.235270777905367" CI_START="-3.6847292220946346" EFFECT_SIZE="-2.960000000000001" ESTIMABLE="YES" MEAN_1="6.27" MEAN_2="9.23" MODIFIED="2024-08-16 19:05:09 +0800" MODIFIED_BY="[Empty name]" ORDER="83" SD_1="1.1" SD_2="2.11" SE="0.3697666017392183" STUDY_ID="STD-Han-2020" TOTAL_1="43" TOTAL_2="41" WEIGHT="10.243324182968168"/>
<CONT_DATA CI_END="-0.7613115886572521" CI_START="-2.9786884113427483" EFFECT_SIZE="-1.87" ESTIMABLE="YES" MEAN_1="6.44" MEAN_2="8.31" MODIFIED="2024-08-16 19:04:22 +0800" MODIFIED_BY="[Empty name]" ORDER="80" SD_1="2.13" SD_2="2.25" SE="0.5656677470034861" STUDY_ID="STD-Li-2019" TOTAL_1="30" TOTAL_2="30" WEIGHT="9.653375337240105"/>
<CONT_DATA CI_END="-5.314763225547887" CI_START="-5.905236774452112" EFFECT_SIZE="-5.609999999999999" ESTIMABLE="YES" MEAN_1="4.26" MEAN_2="9.87" MODIFIED="2024-08-16 19:04:51 +0800" MODIFIED_BY="[Empty name]" ORDER="81" SD_1="0.53" SD_2="0.81" SE="0.15063377530449631" STUDY_ID="STD-Xue-2023" TOTAL_1="42" TOTAL_2="41" WEIGHT="10.648281685617501"/>
<CONT_DATA CI_END="-3.3626087849685637" CI_START="-4.477391215031436" EFFECT_SIZE="-3.92" ESTIMABLE="YES" MEAN_1="10.69" MEAN_2="14.61" MODIFIED="2024-08-16 19:05:04 +0800" MODIFIED_BY="[Empty name]" ORDER="82" SD_1="1.17" SD_2="1.49" SE="0.28438849868062205" STUDY_ID="STD-Zheng-2023" TOTAL_1="45" TOTAL_2="44" WEIGHT="10.437734064754157"/>
<CONT_DATA CI_END="-1.6121202303481381" CI_START="-4.167879769651863" EFFECT_SIZE="-2.8900000000000006" ESTIMABLE="YES" MEAN_1="9.11" MEAN_2="12.0" MODIFIED="2024-08-16 19:04:43 +0800" MODIFIED_BY="[Empty name]" ORDER="77" SD_1="2.65" SD_2="2.68" SE="0.6519914548081571" STUDY_ID="STD-Zhou-2022" TOTAL_1="35" TOTAL_2="32" WEIGHT="9.344670810270388"/>
<CONT_DATA CI_END="0.48788548451610914" CI_START="-2.3878854845161097" EFFECT_SIZE="-0.9500000000000002" ESTIMABLE="YES" MEAN_1="5.81" MEAN_2="6.76" MODIFIED="2024-08-16 19:04:57 +0800" MODIFIED_BY="[Empty name]" ORDER="79" SD_1="3.53" SD_2="2.73" SE="0.733628523716745" STUDY_ID="STD-Zhu-2016" TOTAL_1="37" TOTAL_2="37" WEIGHT="9.033779218131254"/>
</CONT_SUBGROUP>
<CONT_SUBGROUP CHI2="0.0" CI_END="-0.8663435607737232" CI_START="-2.3136564392262766" DF="0" EFFECT_SIZE="-1.5899999999999999" ESTIMABLE="YES" I2="0.0" ID="CMP-001.12.02" MODIFIED="2024-08-19 22:15:39 +0800" MODIFIED_BY="[Empty name]" NO="2" P_CHI2="1.0" P_Z="1.6594465470930087E-5" STUDIES="1" TAU2="0.0" TOTAL_1="35" TOTAL_2="35" WEIGHT="10.244706107236667" Z="4.306384309591214">
<NAME>Duration 8w</NAME>
<CONT_DATA CI_END="-0.8663435607737232" CI_START="-2.3136564392262766" EFFECT_SIZE="-1.5899999999999999" ESTIMABLE="YES" MEAN_1="5.68" MEAN_2="7.27" MODIFIED="2024-08-16 19:04:14 +0800" MODIFIED_BY="[Empty name]" ORDER="84" SD_1="1.77" SD_2="1.28" SE="0.3692192534834243" STUDY_ID="STD-Zhang-2024" TOTAL_1="35" TOTAL_2="35" WEIGHT="10.244706107236667"/>
</CONT_SUBGROUP>
<CONT_SUBGROUP CHI2="20.615070689403872" CI_END="-1.2232232880683234" CI_START="-6.471903500218746" DF="1" EFFECT_SIZE="-3.8475633941435348" ESTIMABLE="YES" I2="95.1491798642534" ID="CMP-001.12.03" MODIFIED="2024-08-19 22:15:43 +0800" MODIFIED_BY="[Empty name]" NO="3" P_CHI2="5.615222057775426E-6" P_Z="0.004059293425919541" STUDIES="2" TAU2="3.416997347285065" TOTAL_1="90" TOTAL_2="91" WEIGHT="20.277216609361858" Z="2.873516913184688">
<NAME>Duration 12w</NAME>
<CONT_DATA CI_END="-2.2003450119258345" CI_START="-2.9196549880741647" EFFECT_SIZE="-2.5599999999999996" ESTIMABLE="YES" MEAN_1="6.13" MEAN_2="8.69" MODIFIED="2024-08-16 19:03:57 +0800" MODIFIED_BY="[Empty name]" ORDER="86" SD_1="0.87" SD_2="0.98" SE="0.18350081476551497" STUDY_ID="STD-Bai-2022" TOTAL_1="51" TOTAL_2="51" WEIGHT="10.607895323265225"/>
<CONT_DATA CI_END="-4.14043966819753" CI_START="-6.339560331802469" EFFECT_SIZE="-5.239999999999999" ESTIMABLE="YES" MEAN_1="7.54" MEAN_2="12.78" MODIFIED="2024-08-16 19:04:34 +0800" MODIFIED_BY="[Empty name]" ORDER="85" SD_1="2.06" SD_2="2.87" SE="0.5610104779861571" STUDY_ID="STD-Liu-2023" TOTAL_1="39" TOTAL_2="40" WEIGHT="9.669321286096634"/>
</CONT_SUBGROUP>
</CONT_OUTCOME>
<CONT_OUTCOME CHI2="165.9300618412338" CI_END="-2.1478329961839027" CI_START="-5.77822095081458" CI_STUDY="95" CI_TOTAL="95" DF="5" EFFECT_MEASURE="MD" EFFECT_SIZE="-3.9630269734992414" ESTIMABLE="YES" I2="96.98668225364484" I2_Q="0.0" ID="CMP-001.13" MODIFIED="2025-05-12 10:02:31 +0800" MODIFIED_BY="[Empty name]" NO="13" P_CHI2="-1.339799382549245E-10" P_Q="0.8634386266069127" P_Z="1.876535229614569E-5" Q="0.02958353436076218" RANDOM="YES" SCALE="10.0" SORT_BY="STUDY" STUDIES="6" SUBGROUPS="YES" SUBGROUP_TEST="YES" TAU2="4.9162011116204845" TOTALS="YES" TOTAL_1="248" TOTAL_2="242" UNITS="" WEIGHT="100.0" Z="4.279096468415574">
<NAME>KMI Sample size Subgroup</NAME>
<GROUP_LABEL_1>AP</GROUP_LABEL_1>
<GROUP_LABEL_2>CP</GROUP_LABEL_2>
<GRAPH_LABEL_1>Favours [AP]</GRAPH_LABEL_1>
<GRAPH_LABEL_2>Favours [CP]</GRAPH_LABEL_2>
<CONT_SUBGROUP CHI2="105.0344958242114" CI_END="-1.05508989380399" CI_START="-6.606734035599855" DF="3" EFFECT_SIZE="-3.8309119647019227" ESTIMABLE="YES" I2="97.14379549646158" ID="CMP-001.13.01" MODIFIED="2024-08-19 22:16:36 +0800" MODIFIED_BY="[Empty name]" NO="1" P_CHI2="-1.0412293249828508E-10" P_Z="0.0068315444084955735" STUDIES="4" TAU2="7.7303731862997145" TOTAL_1="150" TOTAL_2="145" WEIGHT="65.88882466483214" Z="2.7049462418643024">
<NAME>Sample size&lt;40</NAME>
<CONT_DATA CI_END="-0.8854452690736071" CI_START="-2.614554730926393" EFFECT_SIZE="-1.75" ESTIMABLE="YES" MEAN_1="9.05" MEAN_2="10.8" MODIFIED="2024-08-16 19:20:18 +0800" MODIFIED_BY="[Empty name]" ORDER="90" SD_1="2.14" SD_2="1.61" SE="0.4411074579665189" STUDY_ID="STD-Dai-2022" TOTAL_1="38" TOTAL_2="35" WEIGHT="16.782744329821057"/>
<CONT_DATA CI_END="-4.380324386997193" CI_START="-6.79967561300281" EFFECT_SIZE="-5.590000000000002" ESTIMABLE="YES" MEAN_1="10.51" MEAN_2="16.1" MODIFIED="2024-08-16 19:20:25 +0800" MODIFIED_BY="[Empty name]" ORDER="87" SD_1="2.58" SD_2="2.9" SE="0.6171927762676125" STUDY_ID="STD-Liu-2023" TOTAL_1="39" TOTAL_2="40" WEIGHT="16.192333184319242"/>
<CONT_DATA CI_END="-5.923241718162805" CI_START="-7.076758281837192" EFFECT_SIZE="-6.499999999999998" ESTIMABLE="YES" MEAN_1="10.9" MEAN_2="17.4" MODIFIED="2024-08-16 19:20:47 +0800" MODIFIED_BY="[Empty name]" ORDER="88" SD_1="1.09" SD_2="1.45" SE="0.2942698367860785" STUDY_ID="STD-Lv-2017" TOTAL_1="38" TOTAL_2="38" WEIGHT="17.144985455318444"/>
<CONT_DATA CI_END="0.027713034721432717" CI_START="-2.807713034721434" EFFECT_SIZE="-1.3900000000000006" ESTIMABLE="YES" MEAN_1="9.77" MEAN_2="11.16" MODIFIED="2024-08-16 19:20:41 +0800" MODIFIED_BY="[Empty name]" ORDER="89" SD_1="3.14" SD_2="2.78" SE="0.7233362683723643" STUDY_ID="STD-Zhou-2022" TOTAL_1="35" TOTAL_2="32" WEIGHT="15.768761695373398"/>
</CONT_SUBGROUP>
<CONT_SUBGROUP CHI2="42.936930742111215" CI_END="-1.1359310171362176" CI_START="-7.250668229230561" DF="1" EFFECT_SIZE="-4.193299623183389" ESTIMABLE="YES" I2="97.6710026014523" ID="CMP-001.13.02" MODIFIED="2024-08-19 22:16:47 +0800" MODIFIED_BY="[Empty name]" NO="2" P_CHI2="-8.341771717823576E-12" P_Z="0.007184553654956396" STUDIES="2" TAU2="4.753843038617886" TOTAL_1="98" TOTAL_2="97" WEIGHT="34.11117533516786" Z="2.688166621966687">
<NAME>Sample size&gt;40</NAME>
<CONT_DATA CI_END="-2.1649265905912705" CI_START="-3.1350734094087302" EFFECT_SIZE="-2.6500000000000004" ESTIMABLE="YES" MEAN_1="8.83" MEAN_2="11.48" MODIFIED="2024-08-16 19:20:53 +0800" MODIFIED_BY="[Empty name]" ORDER="91" SD_1="1.1" SD_2="1.49" SE="0.24749098107665604" STUDY_ID="STD-Li-2022" TOTAL_1="56" TOTAL_2="56" WEIGHT="17.2322800088669"/>
<CONT_DATA CI_END="-4.972744717257138" CI_START="-6.567255282742861" EFFECT_SIZE="-5.77" ESTIMABLE="YES" MEAN_1="7.65" MEAN_2="13.42" MODIFIED="2024-08-16 19:20:33 +0800" MODIFIED_BY="[Empty name]" ORDER="92" SD_1="1.6" SD_2="2.07" SE="0.4067703738596777" STUDY_ID="STD-Xue-2023" TOTAL_1="42" TOTAL_2="41" WEIGHT="16.878895326300956"/>
</CONT_SUBGROUP>
</CONT_OUTCOME>
<CONT_OUTCOME CHI2="165.93006184123377" CI_END="-2.1478329961839027" CI_START="-5.77822095081458" CI_STUDY="95" CI_TOTAL="95" DF="5" EFFECT_MEASURE="MD" EFFECT_SIZE="-3.9630269734992414" ESTIMABLE="YES" I2="96.98668225364483" I2_Q="52.61462850312009" ID="CMP-001.14" MODIFIED="2025-05-12 10:04:03 +0800" MODIFIED_BY="[Empty name]" NO="14" P_CHI2="-1.339799382549245E-10" P_Q="0.14630534091628689" P_Z="1.876535229614562E-5" Q="2.110355935620015" RANDOM="YES" SCALE="10.0" SORT_BY="STUDY" STUDIES="6" SUBGROUPS="YES" SUBGROUP_TEST="YES" TAU2="4.916201111620484" TOTALS="YES" TOTAL_1="248" TOTAL_2="242" UNITS="" WEIGHT="100.0" Z="4.279096468415575">
<NAME>KMI Age Subgroup</NAME>
<GROUP_LABEL_1>AP</GROUP_LABEL_1>
<GROUP_LABEL_2>CP</GROUP_LABEL_2>
<GRAPH_LABEL_1>Favours [AP]</GRAPH_LABEL_1>
<GRAPH_LABEL_2>Favours [CP]</GRAPH_LABEL_2>
<CONT_SUBGROUP CHI2="109.67247716727633" CI_END="-2.15286211479973" CI_START="-6.314168729255723" DF="4" EFFECT_SIZE="-4.233515422027726" ESTIMABLE="YES" I2="96.35277682850268" ID="CMP-001.14.01" MODIFIED="2024-08-19 22:19:12 +0800" MODIFIED_BY="[Empty name]" NO="1" P_CHI2="-1.2012435490760254E-10" P_Z="6.664719130461955E-5" STUDIES="5" TAU2="5.369010663320786" TOTAL_1="192" TOTAL_2="186" WEIGHT="82.7677199911331" Z="3.987948269105841">
<NAME>Age&lt;50</NAME>
<CONT_DATA CI_END="-0.8854452690736071" CI_START="-2.614554730926393" EFFECT_SIZE="-1.75" ESTIMABLE="YES" MEAN_1="9.05" MEAN_2="10.8" MODIFIED="2024-08-16 19:25:24 +0800" MODIFIED_BY="[Empty name]" ORDER="96" SD_1="2.14" SD_2="1.61" SE="0.4411074579665189" STUDY_ID="STD-Dai-2022" TOTAL_1="38" TOTAL_2="35" WEIGHT="16.78274432982106"/>
<CONT_DATA CI_END="-4.380324386997193" CI_START="-6.79967561300281" EFFECT_SIZE="-5.590000000000002" ESTIMABLE="YES" MEAN_1="10.51" MEAN_2="16.1" MODIFIED="2024-08-16 19:25:32 +0800" MODIFIED_BY="[Empty name]" ORDER="93" SD_1="2.58" SD_2="2.9" SE="0.6171927762676125" STUDY_ID="STD-Liu-2023" TOTAL_1="39" TOTAL_2="40" WEIGHT="16.192333184319242"/>
<CONT_DATA CI_END="-5.923241718162805" CI_START="-7.076758281837192" EFFECT_SIZE="-6.499999999999998" ESTIMABLE="YES" MEAN_1="10.9" MEAN_2="17.4" MODIFIED="2024-08-16 19:25:56 +0800" MODIFIED_BY="[Empty name]" ORDER="94" SD_1="1.09" SD_2="1.45" SE="0.2942698367860785" STUDY_ID="STD-Lv-2017" TOTAL_1="38" TOTAL_2="38" WEIGHT="17.144985455318444"/>
<CONT_DATA CI_END="-4.972744717257138" CI_START="-6.567255282742861" EFFECT_SIZE="-5.77" ESTIMABLE="YES" MEAN_1="7.65" MEAN_2="13.42" MODIFIED="2024-08-16 19:25:38 +0800" MODIFIED_BY="[Empty name]" ORDER="97" SD_1="1.6" SD_2="2.07" SE="0.4067703738596777" STUDY_ID="STD-Xue-2023" TOTAL_1="42" TOTAL_2="41" WEIGHT="16.87889532630096"/>
<CONT_DATA CI_END="0.027713034721432717" CI_START="-2.807713034721434" EFFECT_SIZE="-1.3900000000000006" ESTIMABLE="YES" MEAN_1="9.77" MEAN_2="11.16" MODIFIED="2024-08-16 19:25:49 +0800" MODIFIED_BY="[Empty name]" ORDER="95" SD_1="3.14" SD_2="2.78" SE="0.7233362683723643" STUDY_ID="STD-Zhou-2022" TOTAL_1="35" TOTAL_2="32" WEIGHT="15.768761695373396"/>
</CONT_SUBGROUP>
<CONT_SUBGROUP CHI2="0.0" CI_END="-2.1649265905912705" CI_START="-3.1350734094087302" DF="0" EFFECT_SIZE="-2.6500000000000004" ESTIMABLE="YES" I2="0.0" ID="CMP-001.14.02" MODIFIED="2024-08-19 22:19:17 +0800" MODIFIED_BY="[Empty name]" NO="2" P_CHI2="1.0" P_Z="9.390197345352242E-27" STUDIES="1" TAU2="0.0" TOTAL_1="56" TOTAL_2="56" WEIGHT="17.2322800088669" Z="10.707460887955383">
<NAME>Age&gt;50</NAME>
<CONT_DATA CI_END="-2.1649265905912705" CI_START="-3.1350734094087302" EFFECT_SIZE="-2.6500000000000004" ESTIMABLE="YES" MEAN_1="8.83" MEAN_2="11.48" MODIFIED="2024-08-16 19:26:02 +0800" MODIFIED_BY="[Empty name]" ORDER="98" SD_1="1.1" SD_2="1.49" SE="0.24749098107665604" STUDY_ID="STD-Li-2022" TOTAL_1="56" TOTAL_2="56" WEIGHT="17.2322800088669"/>
</CONT_SUBGROUP>
</CONT_OUTCOME>
<CONT_OUTCOME CHI2="159.87837313782734" CI_END="-1.596244772762069" CI_START="-5.696555702119122" CI_STUDY="95" CI_TOTAL="95" DF="4" EFFECT_MEASURE="MD" EFFECT_SIZE="-3.6464002374405955" ESTIMABLE="YES" I2="97.4980981345415" I2_Q="97.64299996437336" ID="CMP-001.15" MODIFIED="2025-05-12 10:05:45 +0800" MODIFIED_BY="[Empty name]" NO="15" P_CHI2="-1.2012435490760254E-10" P_Q="-1.0413003792564268E-10" P_Z="4.903267627557353E-4" Q="127.2804393149875" RANDOM="YES" SCALE="10.0" SORT_BY="STUDY" STUDIES="5" SUBGROUPS="YES" SUBGROUP_TEST="YES" TAU2="5.269390985310736" TOTALS="YES" TOTAL_1="209" TOTAL_2="202" UNITS="" WEIGHT="100.00000000000001" Z="3.485985946788929">
<NAME>KMI Course Subgroup</NAME>
<GROUP_LABEL_1>AP</GROUP_LABEL_1>
<GROUP_LABEL_2>CP</GROUP_LABEL_2>
<GRAPH_LABEL_1>Favours [AP]</GRAPH_LABEL_1>
<GRAPH_LABEL_2>Favours [CP]</GRAPH_LABEL_2>
<CONT_SUBGROUP CHI2="27.856870831079046" CI_END="0.6707353191713312" CI_START="-7.912414136544143" DF="1" EFFECT_SIZE="-3.620839408686406" ESTIMABLE="YES" I2="96.41022135593086" ID="CMP-001.15.01" MODIFIED="2024-08-19 22:20:10 +0800" MODIFIED_BY="[Empty name]" NO="1" P_CHI2="1.3056968339864028E-7" P_Z="0.09820090758232841" STUDIES="2" TAU2="9.247861252903594" TOTAL_1="77" TOTAL_2="73" WEIGHT="39.020881570962786" Z="1.6536388819614452">
<NAME>Course&lt;1y</NAME>
<CONT_DATA CI_END="-4.972744717257138" CI_START="-6.567255282742861" EFFECT_SIZE="-5.77" ESTIMABLE="YES" MEAN_1="7.65" MEAN_2="13.42" MODIFIED="2024-08-16 19:30:57 +0800" MODIFIED_BY="[Empty name]" ORDER="100" SD_1="1.6" SD_2="2.07" SE="0.4067703738596777" STUDY_ID="STD-Xue-2023" TOTAL_1="42" TOTAL_2="41" WEIGHT="20.132123993362256"/>
<CONT_DATA CI_END="0.027713034721432717" CI_START="-2.807713034721434" EFFECT_SIZE="-1.3900000000000006" ESTIMABLE="YES" MEAN_1="9.77" MEAN_2="11.16" MODIFIED="2024-08-16 19:31:03 +0800" MODIFIED_BY="[Empty name]" ORDER="99" SD_1="3.14" SD_2="2.78" SE="0.7233362683723643" STUDY_ID="STD-Zhou-2022" TOTAL_1="35" TOTAL_2="32" WEIGHT="18.888757577600526"/>
</CONT_SUBGROUP>
<CONT_SUBGROUP CHI2="2.5339127087535946E-31" CI_END="-0.8854452690736073" CI_START="-2.6145547309263932" DF="0" EFFECT_SIZE="-1.7500000000000002" ESTIMABLE="YES" I2="100.0" ID="CMP-001.15.02" MODIFIED="2024-08-19 22:20:35 +0800" MODIFIED_BY="[Empty name]" NO="2" P_CHI2="0.0" P_Z="7.26953513325256E-5" STUDIES="1" TAU2="0.0" TOTAL_1="38" TOTAL_2="35" WEIGHT="20.024854003508125" Z="3.96728726389575">
<NAME>Course1-2y</NAME>
<CONT_DATA CI_END="-0.8854452690736071" CI_START="-2.614554730926393" EFFECT_SIZE="-1.75" ESTIMABLE="YES" MEAN_1="9.05" MEAN_2="10.8" MODIFIED="2024-08-16 19:30:50 +0800" MODIFIED_BY="[Empty name]" ORDER="101" SD_1="2.14" SD_2="1.61" SE="0.4411074579665189" STUDY_ID="STD-Dai-2022" TOTAL_1="38" TOTAL_2="35" WEIGHT="20.024854003508125"/>
</CONT_SUBGROUP>
<CONT_SUBGROUP CHI2="0.0" CI_END="-5.923241718162805" CI_START="-7.076758281837192" DF="0" EFFECT_SIZE="-6.499999999999998" ESTIMABLE="YES" I2="0.0" ID="CMP-001.15.03" MODIFIED="2024-08-19 22:20:46 +0800" MODIFIED_BY="[Empty name]" NO="3" P_CHI2="1.0" P_Z="0.0" STUDIES="1" TAU2="0.0" TOTAL_1="38" TOTAL_2="38" WEIGHT="20.428571437845005" Z="22.088570378095593">
<NAME>Course2-3y</NAME>
<CONT_DATA CI_END="-5.923241718162805" CI_START="-7.076758281837192" EFFECT_SIZE="-6.499999999999998" ESTIMABLE="YES" MEAN_1="10.9" MEAN_2="17.4" MODIFIED="2024-08-16 19:31:09 +0800" MODIFIED_BY="[Empty name]" ORDER="102" SD_1="1.09" SD_2="1.45" SE="0.2942698367860785" STUDY_ID="STD-Lv-2017" TOTAL_1="38" TOTAL_2="38" WEIGHT="20.428571437845005"/>
</CONT_SUBGROUP>
<CONT_SUBGROUP CHI2="0.0" CI_END="-2.1649265905912705" CI_START="-3.1350734094087302" DF="0" EFFECT_SIZE="-2.6500000000000004" ESTIMABLE="YES" I2="0.0" ID="CMP-001.15.04" MODIFIED="2024-08-19 22:20:58 +0800" MODIFIED_BY="[Empty name]" NO="4" P_CHI2="1.0" P_Z="9.390197345352242E-27" STUDIES="1" TAU2="0.0" TOTAL_1="56" TOTAL_2="56" WEIGHT="20.525692987684092" Z="10.707460887955383">
<NAME>Course&gt;3y</NAME>
<CONT_DATA CI_END="-2.1649265905912705" CI_START="-3.1350734094087302" EFFECT_SIZE="-2.6500000000000004" ESTIMABLE="YES" MEAN_1="8.83" MEAN_2="11.48" MODIFIED="2024-08-16 19:31:15 +0800" MODIFIED_BY="[Empty name]" ORDER="103" SD_1="1.1" SD_2="1.49" SE="0.24749098107665604" STUDY_ID="STD-Li-2022" TOTAL_1="56" TOTAL_2="56" WEIGHT="20.525692987684092"/>
</CONT_SUBGROUP>
</CONT_OUTCOME>
<CONT_OUTCOME CHI2="165.93006184123374" CI_END="-2.1478329961839027" CI_START="-5.77822095081458" CI_STUDY="95" CI_TOTAL="95" DF="5" EFFECT_MEASURE="MD" EFFECT_SIZE="-3.9630269734992414" ESTIMABLE="YES" I2="96.98668225364483" I2_Q="89.97909092159396" ID="CMP-001.16" MODIFIED="2025-05-12 10:07:02 +0800" MODIFIED_BY="[Empty name]" NO="16" P_CHI2="-1.339799382549245E-10" P_Q="4.63576606433147E-5" P_Z="1.876535229614569E-5" Q="19.958269098656757" RANDOM="YES" SCALE="10.0" SORT_BY="STUDY" STUDIES="6" SUBGROUPS="YES" SUBGROUP_TEST="YES" TAU2="4.916201111620485" TOTALS="YES" TOTAL_1="248" TOTAL_2="242" UNITS="" WEIGHT="99.99999999999999" Z="4.279096468415574">
<NAME>KMI Duration Subgroup</NAME>
<GROUP_LABEL_1>AP</GROUP_LABEL_1>
<GROUP_LABEL_2>CP</GROUP_LABEL_2>
<GRAPH_LABEL_1>Favours [AP]</GRAPH_LABEL_1>
<GRAPH_LABEL_2>Favours [CP]</GRAPH_LABEL_2>
<CONT_SUBGROUP CHI2="108.65146252113055" CI_END="-1.3717652926204056" CI_START="-6.418630910190172" DF="3" EFFECT_SIZE="-3.8951981014052888" ESTIMABLE="YES" I2="97.23887747998187" ID="CMP-001.16.01" MODIFIED="2024-08-19 22:22:33 +0800" MODIFIED_BY="[Empty name]" NO="1" P_CHI2="-1.0413003792564268E-10" P_Z="0.0024828680864556916" STUDIES="4" TAU2="6.39215112466885" TOTAL_1="153" TOTAL_2="146" WEIGHT="66.57538680681385" Z="3.025421546722064">
<NAME>Duration 4w</NAME>
<CONT_DATA CI_END="-0.8854452690736071" CI_START="-2.614554730926393" EFFECT_SIZE="-1.75" ESTIMABLE="YES" MEAN_1="9.05" MEAN_2="10.8" MODIFIED="2024-08-16 19:34:36 +0800" MODIFIED_BY="[Empty name]" ORDER="106" SD_1="2.14" SD_2="1.61" SE="0.4411074579665189" STUDY_ID="STD-Dai-2022" TOTAL_1="38" TOTAL_2="35" WEIGHT="16.782744329821057"/>
<CONT_DATA CI_END="-5.923241718162805" CI_START="-7.076758281837192" EFFECT_SIZE="-6.499999999999998" ESTIMABLE="YES" MEAN_1="10.9" MEAN_2="17.4" MODIFIED="2024-08-16 19:35:00 +0800" MODIFIED_BY="[Empty name]" ORDER="104" SD_1="1.09" SD_2="1.45" SE="0.2942698367860785" STUDY_ID="STD-Lv-2017" TOTAL_1="38" TOTAL_2="38" WEIGHT="17.14498545531844"/>
<CONT_DATA CI_END="-4.972744717257138" CI_START="-6.567255282742861" EFFECT_SIZE="-5.77" ESTIMABLE="YES" MEAN_1="7.65" MEAN_2="13.42" MODIFIED="2024-08-16 19:34:47 +0800" MODIFIED_BY="[Empty name]" ORDER="107" SD_1="1.6" SD_2="2.07" SE="0.4067703738596777" STUDY_ID="STD-Xue-2023" TOTAL_1="42" TOTAL_2="41" WEIGHT="16.878895326300956"/>
<CONT_DATA CI_END="0.027713034721432717" CI_START="-2.807713034721434" EFFECT_SIZE="-1.3900000000000006" ESTIMABLE="YES" MEAN_1="9.77" MEAN_2="11.16" MODIFIED="2024-08-16 19:34:54 +0800" MODIFIED_BY="[Empty name]" ORDER="105" SD_1="3.14" SD_2="2.78" SE="0.7233362683723643" STUDY_ID="STD-Zhou-2022" TOTAL_1="35" TOTAL_2="32" WEIGHT="15.768761695373394"/>
</CONT_SUBGROUP>
<CONT_SUBGROUP CHI2="0.0" CI_END="-2.1649265905912705" CI_START="-3.1350734094087302" DF="0" EFFECT_SIZE="-2.6500000000000004" ESTIMABLE="YES" I2="0.0" ID="CMP-001.16.02" MODIFIED="2024-08-19 22:22:52 +0800" MODIFIED_BY="[Empty name]" NO="2" P_CHI2="1.0" P_Z="9.390197345352242E-27" STUDIES="1" TAU2="0.0" TOTAL_1="56" TOTAL_2="56" WEIGHT="17.232280008866898" Z="10.707460887955383">
<NAME>Duration 8w</NAME>
<CONT_DATA CI_END="-2.1649265905912705" CI_START="-3.1350734094087302" EFFECT_SIZE="-2.6500000000000004" ESTIMABLE="YES" MEAN_1="8.83" MEAN_2="11.48" MODIFIED="2024-08-16 19:35:06 +0800" MODIFIED_BY="[Empty name]" ORDER="108" SD_1="1.1" SD_2="1.49" SE="0.24749098107665604" STUDY_ID="STD-Li-2022" TOTAL_1="56" TOTAL_2="56" WEIGHT="17.232280008866898"/>
</CONT_SUBGROUP>
<CONT_SUBGROUP CHI2="0.0" CI_END="-4.380324386997193" CI_START="-6.79967561300281" DF="0" EFFECT_SIZE="-5.590000000000002" ESTIMABLE="YES" I2="0.0" ID="CMP-001.16.03" MODIFIED="2024-08-19 22:23:00 +0800" MODIFIED_BY="[Empty name]" NO="3" P_CHI2="1.0" P_Z="1.3391841357280777E-19" STUDIES="1" TAU2="0.0" TOTAL_1="39" TOTAL_2="40" WEIGHT="16.19233318431924" Z="9.057137761405357">
<NAME>Duration 12w</NAME>
<CONT_DATA CI_END="-4.380324386997193" CI_START="-6.79967561300281" EFFECT_SIZE="-5.590000000000002" ESTIMABLE="YES" MEAN_1="10.51" MEAN_2="16.1" MODIFIED="2024-08-16 19:35:12 +0800" MODIFIED_BY="[Empty name]" ORDER="109" SD_1="2.58" SD_2="2.9" SE="0.6171927762676125" STUDY_ID="STD-Liu-2023" TOTAL_1="39" TOTAL_2="40" WEIGHT="16.19233318431924"/>
</CONT_SUBGROUP>
</CONT_OUTCOME>
<CONT_OUTCOME CHI2="121.99450936295484" CI_END="-3.9058575577492975" CI_START="-16.40833907089016" CI_STUDY="95" CI_TOTAL="95" DF="4" EFFECT_MEASURE="MD" EFFECT_SIZE="-10.157098314319729" ESTIMABLE="YES" I2="96.72116391066479" I2_Q="5.433635281567059" ID="CMP-001.17" MODIFIED="2025-05-12 10:08:53 +0800" MODIFIED_BY="[Empty name]" NO="17" P_CHI2="-1.2013146033496014E-10" P_Q="0.3037959495470517" P_Z="0.0014496659174965925" Q="1.0574584345897768" RANDOM="YES" SCALE="50.0" SORT_BY="STUDY" STUDIES="5" SUBGROUPS="YES" SUBGROUP_TEST="YES" TAU2="46.899270389064064" TOTALS="YES" TOTAL_1="211" TOTAL_2="209" UNITS="" WEIGHT="100.0" Z="3.184575296124234">
<NAME>LH Sample size Subgroup</NAME>
<GROUP_LABEL_1>AP</GROUP_LABEL_1>
<GROUP_LABEL_2>CP</GROUP_LABEL_2>
<GRAPH_LABEL_1>Favours [AP]</GRAPH_LABEL_1>
<GRAPH_LABEL_2>Favours [CP]</GRAPH_LABEL_2>
<CONT_SUBGROUP CHI2="48.490585468621475" CI_END="9.125692965591028" CI_START="-49.51587748688759" DF="1" EFFECT_SIZE="-20.19509226064828" ESTIMABLE="YES" I2="97.9377440170379" ID="CMP-001.17.01" MODIFIED="2024-08-19 22:24:24 +0800" MODIFIED_BY="[Empty name]" NO="1" P_CHI2="-6.155786991257628E-11" P_Z="0.17703137101611152" STUDIES="2" TAU2="438.3724762280693" TOTAL_1="68" TOTAL_2="68" WEIGHT="36.29037597352317" Z="1.3499520285668343">
<NAME>Sample size&lt;40</NAME>
<CONT_DATA CI_END="-28.668686371546432" CI_START="-41.771313628453534" EFFECT_SIZE="-35.219999999999985" ESTIMABLE="YES" MEAN_1="109.76" MEAN_2="144.98" MODIFIED="2024-08-16 19:39:35 +0800" MODIFIED_BY="[Empty name]" ORDER="111" SD_1="10.98" SD_2="14.65" SE="3.3425683737708844" STUDY_ID="STD-Li-2019" TOTAL_1="30" TOTAL_2="30" WEIGHT="17.517383308601065"/>
<CONT_DATA CI_END="-0.008574837363736876" CI_START="-10.591425162636286" EFFECT_SIZE="-5.300000000000011" ESTIMABLE="YES" MEAN_1="86.6" MEAN_2="91.9" MODIFIED="2024-08-16 19:39:41 +0800" MODIFIED_BY="[Empty name]" ORDER="110" SD_1="12.4" SD_2="11.1" SE="2.6997563242867524" STUDY_ID="STD-Lv-2017" TOTAL_1="38" TOTAL_2="38" WEIGHT="18.772992664922107"/>
</CONT_SUBGROUP>
<CONT_SUBGROUP CHI2="32.018164046700115" CI_END="-0.31087149254348123" CI_START="-8.977813399000066" DF="2" EFFECT_SIZE="-4.644342445771773" ESTIMABLE="YES" I2="93.75354565276479" ID="CMP-001.17.02" MODIFIED="2024-08-19 22:24:35 +0800" MODIFIED_BY="[Empty name]" NO="2" P_CHI2="1.1143282296899315E-7" P_Z="0.03567903709175715" STUDIES="3" TAU2="13.672255672222375" TOTAL_1="143" TOTAL_2="141" WEIGHT="63.70962402647683" Z="2.100566502886584">
<NAME>Sample size&gt;40</NAME>
<CONT_DATA CI_END="-1.7633939350028873" CI_START="-6.1966060649971135" EFFECT_SIZE="-3.9800000000000004" ESTIMABLE="YES" MEAN_1="23.34" MEAN_2="27.32" MODIFIED="2024-08-16 19:39:53 +0800" MODIFIED_BY="[Empty name]" ORDER="112" SD_1="5.64" SD_2="6.31" SE="1.130942243062331" STUDY_ID="STD-Li-2022" TOTAL_1="56" TOTAL_2="56" WEIGHT="21.114693927957436"/>
<CONT_DATA CI_END="-0.17020637176428388" CI_START="-2.6097936282357175" EFFECT_SIZE="-1.3900000000000006" ESTIMABLE="YES" MEAN_1="12.52" MEAN_2="13.91" MODIFIED="2024-08-16 19:39:25 +0800" MODIFIED_BY="[Empty name]" ORDER="113" SD_1="2.2" SD_2="3.34" SE="0.6223551237968111" STUDY_ID="STD-Xue-2023" TOTAL_1="42" TOTAL_2="41" WEIGHT="21.5128631378784"/>
<CONT_DATA CI_END="-6.509700103582844" CI_START="-11.070299896417154" EFFECT_SIZE="-8.79" ESTIMABLE="YES" MEAN_1="22.27" MEAN_2="31.06" MODIFIED="2024-08-16 19:39:48 +0800" MODIFIED_BY="[Empty name]" ORDER="114" SD_1="4.45" SD_2="6.34" SE="1.163439692975927" STUDY_ID="STD-Zheng-2023" TOTAL_1="45" TOTAL_2="44" WEIGHT="21.082066960640994"/>
</CONT_SUBGROUP>
</CONT_OUTCOME>
<CONT_OUTCOME CHI2="121.99450936295484" CI_END="-3.905857557749294" CI_START="-16.408339070890158" CI_STUDY="95" CI_TOTAL="95" DF="4" EFFECT_MEASURE="MD" EFFECT_SIZE="-10.157098314319725" ESTIMABLE="YES" I2="96.72116391066479" I2_Q="79.71197605582562" ID="CMP-001.18" MODIFIED="2025-05-12 10:09:55 +0800" MODIFIED_BY="[Empty name]" NO="18" P_CHI2="-1.2013146033496014E-10" P_Q="0.0264094917426837" P_Z="0.0014496659174965966" Q="4.929016264726686" RANDOM="YES" SCALE="50.0" SORT_BY="STUDY" STUDIES="5" SUBGROUPS="YES" SUBGROUP_TEST="YES" TAU2="46.899270389064064" TOTALS="YES" TOTAL_1="211" TOTAL_2="209" UNITS="" WEIGHT="100.0" Z="3.1845752961242333">
<NAME>LH Age Subgroup</NAME>
<GROUP_LABEL_1>AP</GROUP_LABEL_1>
<GROUP_LABEL_2>CP</GROUP_LABEL_2>
<GRAPH_LABEL_1>Favours [AP]</GRAPH_LABEL_1>
<GRAPH_LABEL_2>Favours [CP]</GRAPH_LABEL_2>
<CONT_SUBGROUP CHI2="1.9916727283623283" CI_END="0.9566228486199768" CI_START="-5.881569572300256" DF="1" EFFECT_SIZE="-2.4624733618401393" ESTIMABLE="YES" I2="49.79094779179613" ID="CMP-001.18.01" MODIFIED="2024-08-19 22:25:07 +0800" MODIFIED_BY="[Empty name]" NO="1" P_CHI2="0.15816643650455575" P_Z="0.1580709699513728" STUDIES="2" TAU2="3.806044944678809" TOTAL_1="80" TOTAL_2="79" WEIGHT="40.28585580280051" Z="1.4115891466670507">
<NAME>Age&lt;50</NAME>
<CONT_DATA CI_END="-0.008574837363736876" CI_START="-10.591425162636286" EFFECT_SIZE="-5.300000000000011" ESTIMABLE="YES" MEAN_1="86.6" MEAN_2="91.9" MODIFIED="2024-08-16 19:43:03 +0800" MODIFIED_BY="[Empty name]" ORDER="115" SD_1="12.4" SD_2="11.1" SE="2.6997563242867524" STUDY_ID="STD-Lv-2017" TOTAL_1="38" TOTAL_2="38" WEIGHT="18.772992664922107"/>
<CONT_DATA CI_END="-0.17020637176428388" CI_START="-2.6097936282357175" EFFECT_SIZE="-1.3900000000000006" ESTIMABLE="YES" MEAN_1="12.52" MEAN_2="13.91" MODIFIED="2024-08-16 19:42:52 +0800" MODIFIED_BY="[Empty name]" ORDER="116" SD_1="2.2" SD_2="3.34" SE="0.6223551237968111" STUDY_ID="STD-Xue-2023" TOTAL_1="42" TOTAL_2="41" WEIGHT="21.5128631378784"/>
</CONT_SUBGROUP>
<CONT_SUBGROUP CHI2="79.40213384591667" CI_END="-4.497353226001893" CI_START="-26.16769130770375" DF="2" EFFECT_SIZE="-15.332522266852822" ESTIMABLE="YES" I2="97.48117600481483" ID="CMP-001.18.02" MODIFIED="2024-08-19 22:25:15 +0800" MODIFIED_BY="[Empty name]" NO="2" P_CHI2="-8.576961363360169E-11" P_Z="0.005545919841514303" STUDIES="3" TAU2="87.30960938896956" TOTAL_1="131" TOTAL_2="130" WEIGHT="59.714144197199495" Z="2.7734861654571774">
<NAME>Age&gt;50</NAME>
<CONT_DATA CI_END="-28.668686371546432" CI_START="-41.771313628453534" EFFECT_SIZE="-35.219999999999985" ESTIMABLE="YES" MEAN_1="109.76" MEAN_2="144.98" MODIFIED="2024-08-16 19:43:08 +0800" MODIFIED_BY="[Empty name]" ORDER="118" SD_1="10.98" SD_2="14.65" SE="3.3425683737708844" STUDY_ID="STD-Li-2019" TOTAL_1="30" TOTAL_2="30" WEIGHT="17.517383308601065"/>
<CONT_DATA CI_END="-1.7633939350028873" CI_START="-6.1966060649971135" EFFECT_SIZE="-3.9800000000000004" ESTIMABLE="YES" MEAN_1="23.34" MEAN_2="27.32" MODIFIED="2024-08-16 19:43:28 +0800" MODIFIED_BY="[Empty name]" ORDER="117" SD_1="5.64" SD_2="6.31" SE="1.130942243062331" STUDY_ID="STD-Li-2022" TOTAL_1="56" TOTAL_2="56" WEIGHT="21.114693927957436"/>
<CONT_DATA CI_END="-6.509700103582844" CI_START="-11.070299896417154" EFFECT_SIZE="-8.79" ESTIMABLE="YES" MEAN_1="22.27" MEAN_2="31.06" MODIFIED="2024-08-16 19:43:35 +0800" MODIFIED_BY="[Empty name]" ORDER="119" SD_1="4.45" SD_2="6.34" SE="1.163439692975927" STUDY_ID="STD-Zheng-2023" TOTAL_1="45" TOTAL_2="44" WEIGHT="21.082066960640994"/>
</CONT_SUBGROUP>
</CONT_OUTCOME>
<CONT_OUTCOME CHI2="121.99450936295486" CI_END="-3.905857557749294" CI_START="-16.408339070890158" CI_STUDY="95" CI_TOTAL="95" DF="4" EFFECT_MEASURE="MD" EFFECT_SIZE="-10.157098314319725" ESTIMABLE="YES" I2="96.72116391066477" I2_Q="68.13044277855101" ID="CMP-001.19" MODIFIED="2025-05-12 10:11:43 +0800" MODIFIED_BY="[Empty name]" NO="19" P_CHI2="-1.2011724948024494E-10" P_Q="0.024271084197273862" P_Z="0.0014496659174965966" Q="9.413372075282323" RANDOM="YES" SCALE="50.0" SORT_BY="STUDY" STUDIES="5" SUBGROUPS="YES" SUBGROUP_TEST="YES" TAU2="46.89927038906407" TOTALS="YES" TOTAL_1="211" TOTAL_2="209" UNITS="" WEIGHT="100.0" Z="3.1845752961242333">
<NAME>LH Course Subgroup</NAME>
<GROUP_LABEL_1>AP</GROUP_LABEL_1>
<GROUP_LABEL_2>CP</GROUP_LABEL_2>
<GRAPH_LABEL_1>Favours [AP]</GRAPH_LABEL_1>
<GRAPH_LABEL_2>Favours [CP]</GRAPH_LABEL_2>
<CONT_SUBGROUP CHI2="99.00173579010466" CI_END="15.005725002972255" CI_START="-51.29691219087596" DF="1" EFFECT_SIZE="-18.14559359395185" ESTIMABLE="YES" I2="98.98991669992523" ID="CMP-001.19.01" MODIFIED="2024-08-19 22:26:00 +0800" MODIFIED_BY="[Empty name]" NO="1" P_CHI2="-6.487255177489715E-11" P_Z="0.28336121096169264" STUDIES="2" TAU2="566.454405383276" TOTAL_1="72" TOTAL_2="71" WEIGHT="39.03024644647947" Z="1.0727992558807653">
<NAME>Course&lt;1y</NAME>
<CONT_DATA CI_END="-28.668686371546432" CI_START="-41.771313628453534" EFFECT_SIZE="-35.219999999999985" ESTIMABLE="YES" MEAN_1="109.76" MEAN_2="144.98" MODIFIED="2024-08-16 19:48:33 +0800" MODIFIED_BY="[Empty name]" ORDER="120" SD_1="10.98" SD_2="14.65" SE="3.3425683737708844" STUDY_ID="STD-Li-2019" TOTAL_1="30" TOTAL_2="30" WEIGHT="17.517383308601065"/>
<CONT_DATA CI_END="-0.17020637176428388" CI_START="-2.6097936282357175" EFFECT_SIZE="-1.3900000000000006" ESTIMABLE="YES" MEAN_1="12.52" MEAN_2="13.91" MODIFIED="2024-08-16 19:48:27 +0800" MODIFIED_BY="[Empty name]" ORDER="121" SD_1="2.2" SD_2="3.34" SE="0.6223551237968111" STUDY_ID="STD-Xue-2023" TOTAL_1="42" TOTAL_2="41" WEIGHT="21.512863137878398"/>
</CONT_SUBGROUP>
<CONT_SUBGROUP CHI2="0.0" CI_END="-6.509700103582844" CI_START="-11.070299896417154" DF="0" EFFECT_SIZE="-8.79" ESTIMABLE="YES" I2="0.0" ID="CMP-001.19.02" MODIFIED="2024-08-19 22:26:19 +0800" MODIFIED_BY="[Empty name]" NO="2" P_CHI2="1.0" P_Z="4.1827076192703263E-14" STUDIES="1" TAU2="0.0" TOTAL_1="45" TOTAL_2="44" WEIGHT="21.08206696064099" Z="7.555183180587836">
<NAME>Course1-2y</NAME>
<CONT_DATA CI_END="-6.509700103582844" CI_START="-11.070299896417154" EFFECT_SIZE="-8.79" ESTIMABLE="YES" MEAN_1="22.27" MEAN_2="31.06" MODIFIED="2024-08-16 19:48:51 +0800" MODIFIED_BY="[Empty name]" ORDER="122" SD_1="4.45" SD_2="6.34" SE="1.163439692975927" STUDY_ID="STD-Zheng-2023" TOTAL_1="45" TOTAL_2="44" WEIGHT="21.08206696064099"/>
</CONT_SUBGROUP>
<CONT_SUBGROUP CHI2="0.0" CI_END="-0.008574837363736876" CI_START="-10.591425162636286" DF="0" EFFECT_SIZE="-5.300000000000011" ESTIMABLE="YES" I2="0.0" ID="CMP-001.19.03" MODIFIED="2024-08-19 22:26:29 +0800" MODIFIED_BY="[Empty name]" NO="3" P_CHI2="1.0" P_Z="0.04962989291502438" STUDIES="1" TAU2="0.0" TOTAL_1="38" TOTAL_2="38" WEIGHT="18.772992664922107" Z="1.963140136878915">
<NAME>Course2-3y</NAME>
<CONT_DATA CI_END="-0.008574837363736876" CI_START="-10.591425162636286" EFFECT_SIZE="-5.300000000000011" ESTIMABLE="YES" MEAN_1="86.6" MEAN_2="91.9" MODIFIED="2024-08-16 19:48:39 +0800" MODIFIED_BY="[Empty name]" ORDER="123" SD_1="12.4" SD_2="11.1" SE="2.6997563242867524" STUDY_ID="STD-Lv-2017" TOTAL_1="38" TOTAL_2="38" WEIGHT="18.772992664922107"/>
</CONT_SUBGROUP>
<CONT_SUBGROUP CHI2="0.0" CI_END="-1.7633939350028873" CI_START="-6.1966060649971135" DF="0" EFFECT_SIZE="-3.9800000000000004" ESTIMABLE="YES" I2="0.0" ID="CMP-001.19.04" MODIFIED="2024-08-19 22:26:41 +0800" MODIFIED_BY="[Empty name]" NO="4" P_CHI2="1.0" P_Z="4.3286749580025505E-4" STUDIES="1" TAU2="0.0" TOTAL_1="56" TOTAL_2="56" WEIGHT="21.114693927957433" Z="3.5191894408533875">
<NAME>Course&gt;3y</NAME>
<CONT_DATA CI_END="-1.7633939350028873" CI_START="-6.1966060649971135" EFFECT_SIZE="-3.9800000000000004" ESTIMABLE="YES" MEAN_1="23.34" MEAN_2="27.32" MODIFIED="2024-08-16 19:48:56 +0800" MODIFIED_BY="[Empty name]" ORDER="124" SD_1="5.64" SD_2="6.31" SE="1.130942243062331" STUDY_ID="STD-Li-2022" TOTAL_1="56" TOTAL_2="56" WEIGHT="21.114693927957433"/>
</CONT_SUBGROUP>
</CONT_OUTCOME>
<CONT_OUTCOME CHI2="121.99450936295484" CI_END="-3.9058575577492975" CI_START="-16.40833907089016" CI_STUDY="95" CI_TOTAL="95" DF="4" EFFECT_MEASURE="MD" EFFECT_SIZE="-10.157098314319729" ESTIMABLE="YES" I2="96.72116391066479" I2_Q="66.54446319991806" ID="CMP-001.20" MODIFIED="2025-05-12 10:12:48 +0800" MODIFIED_BY="[Empty name]" NO="20" P_CHI2="-1.2013146033496014E-10" P_Q="0.08382994472972416" P_Z="0.0014496659174965925" Q="2.9890418616674257" RANDOM="YES" SCALE="50.0" SORT_BY="STUDY" STUDIES="5" SUBGROUPS="YES" SUBGROUP_TEST="YES" TAU2="46.899270389064064" TOTALS="YES" TOTAL_1="211" TOTAL_2="209" UNITS="" WEIGHT="100.0" Z="3.184575296124234">
<NAME>LH Duration Subgroup</NAME>
<GROUP_LABEL_1>AP</GROUP_LABEL_1>
<GROUP_LABEL_2>CP</GROUP_LABEL_2>
<GRAPH_LABEL_1>Favours [AP]</GRAPH_LABEL_1>
<GRAPH_LABEL_2>Favours [CP]</GRAPH_LABEL_2>
<CONT_SUBGROUP CHI2="121.99326751320937" CI_END="-3.1603415527084575" CI_START="-21.10178648650888" DF="3" EFFECT_SIZE="-12.131064019608667" ESTIMABLE="YES" I2="97.54084789992598" ID="CMP-001.20.01" MODIFIED="2024-08-19 22:27:36 +0800" MODIFIED_BY="[Empty name]" NO="1" P_CHI2="-1.0413003792564268E-10" P_Z="0.0080384698565521" STUDIES="4" TAU2="78.97339264667409" TOTAL_1="155" TOTAL_2="153" WEIGHT="78.88530607204257" Z="2.650449689009109">
<NAME>Duration 4w</NAME>
<CONT_DATA CI_END="-28.668686371546432" CI_START="-41.771313628453534" EFFECT_SIZE="-35.219999999999985" ESTIMABLE="YES" MEAN_1="109.76" MEAN_2="144.98" MODIFIED="2024-08-16 19:53:01 +0800" MODIFIED_BY="[Empty name]" ORDER="126" SD_1="10.98" SD_2="14.65" SE="3.3425683737708844" STUDY_ID="STD-Li-2019" TOTAL_1="30" TOTAL_2="30" WEIGHT="17.517383308601065"/>
<CONT_DATA CI_END="-0.008574837363736876" CI_START="-10.591425162636286" EFFECT_SIZE="-5.300000000000011" ESTIMABLE="YES" MEAN_1="86.6" MEAN_2="91.9" MODIFIED="2024-08-16 19:53:16 +0800" MODIFIED_BY="[Empty name]" ORDER="125" SD_1="12.4" SD_2="11.1" SE="2.6997563242867524" STUDY_ID="STD-Lv-2017" TOTAL_1="38" TOTAL_2="38" WEIGHT="18.772992664922107"/>
<CONT_DATA CI_END="-0.17020637176428388" CI_START="-2.6097936282357175" EFFECT_SIZE="-1.3900000000000006" ESTIMABLE="YES" MEAN_1="12.52" MEAN_2="13.91" MODIFIED="2024-08-16 19:52:55 +0800" MODIFIED_BY="[Empty name]" ORDER="127" SD_1="2.2" SD_2="3.34" SE="0.6223551237968111" STUDY_ID="STD-Xue-2023" TOTAL_1="42" TOTAL_2="41" WEIGHT="21.5128631378784"/>
<CONT_DATA CI_END="-6.509700103582844" CI_START="-11.070299896417154" EFFECT_SIZE="-8.79" ESTIMABLE="YES" MEAN_1="22.27" MEAN_2="31.06" MODIFIED="2024-08-16 19:53:22 +0800" MODIFIED_BY="[Empty name]" ORDER="128" SD_1="4.45" SD_2="6.34" SE="1.163439692975927" STUDY_ID="STD-Zheng-2023" TOTAL_1="45" TOTAL_2="44" WEIGHT="21.082066960640994"/>
</CONT_SUBGROUP>
<CONT_SUBGROUP CHI2="0.0" CI_END="-1.7633939350028873" CI_START="-6.1966060649971135" DF="0" EFFECT_SIZE="-3.9800000000000004" ESTIMABLE="YES" I2="0.0" ID="CMP-001.20.02" MODIFIED="2024-08-19 22:27:46 +0800" MODIFIED_BY="[Empty name]" NO="2" P_CHI2="1.0" P_Z="4.3286749580025505E-4" STUDIES="1" TAU2="0.0" TOTAL_1="56" TOTAL_2="56" WEIGHT="21.114693927957436" Z="3.5191894408533875">
<NAME>Duration 8w</NAME>
<CONT_DATA CI_END="-1.7633939350028873" CI_START="-6.1966060649971135" EFFECT_SIZE="-3.9800000000000004" ESTIMABLE="YES" MEAN_1="23.34" MEAN_2="27.32" MODIFIED="2024-08-16 19:53:30 +0800" MODIFIED_BY="[Empty name]" ORDER="129" SD_1="5.64" SD_2="6.31" SE="1.130942243062331" STUDY_ID="STD-Li-2022" TOTAL_1="56" TOTAL_2="56" WEIGHT="21.114693927957436"/>
</CONT_SUBGROUP>
</CONT_OUTCOME>
<CONT_OUTCOME CHI2="69.18205844012007" CI_END="-3.643613952347695" CI_START="-13.665495079719882" CI_STUDY="95" CI_TOTAL="95" DF="5" EFFECT_MEASURE="MD" EFFECT_SIZE="-8.65455451603379" ESTIMABLE="YES" I2="92.77269264208479" I2_Q="0.0" ID="CMP-001.21" MODIFIED="2025-05-12 10:14:30 +0800" MODIFIED_BY="[Empty name]" NO="21" P_CHI2="-1.3382717156673607E-10" P_Q="0.5351049596718844" P_Z="7.114817658895431E-4" Q="0.38468855882731223" RANDOM="YES" SCALE="50.0" SORT_BY="STUDY" STUDIES="6" SUBGROUPS="YES" SUBGROUP_TEST="YES" TAU2="31.77508043367741" TOTALS="YES" TOTAL_1="246" TOTAL_2="241" UNITS="" WEIGHT="99.99999999999999" Z="3.385116015262981">
<NAME>FSH Sample size Subgroup</NAME>
<GROUP_LABEL_1>AP</GROUP_LABEL_1>
<GROUP_LABEL_2>CP</GROUP_LABEL_2>
<GRAPH_LABEL_1>Favours [AP]</GRAPH_LABEL_1>
<GRAPH_LABEL_2>Favours [CP]</GRAPH_LABEL_2>
<CONT_SUBGROUP CHI2="25.449439112661633" CI_END="3.770406098654256" CI_START="-28.30492558089103" DF="2" EFFECT_SIZE="-12.267259741118387" ESTIMABLE="YES" I2="92.14128063433446" ID="CMP-001.21.01" MODIFIED="2024-08-19 22:28:33 +0800" MODIFIED_BY="[Empty name]" NO="1" P_CHI2="2.9765637281631285E-6" P_Z="0.13382630476612026" STUDIES="3" TAU2="183.26837127609886" TOTAL_1="103" TOTAL_2="100" WEIGHT="40.79538083533529" Z="1.499182457210434">
<NAME>Sample size&lt;40</NAME>
<CONT_DATA CI_END="-3.9323488832576627" CI_START="-14.267651116742353" EFFECT_SIZE="-9.100000000000009" ESTIMABLE="YES" MEAN_1="79.55" MEAN_2="88.65" MODIFIED="2024-08-16 20:40:48 +0800" MODIFIED_BY="[Empty name]" ORDER="132" SD_1="9.25" SD_2="11.09" SE="2.6366051404536606" STUDY_ID="STD-Li-2019" TOTAL_1="30" TOTAL_2="30" WEIGHT="16.878392312760056"/>
<CONT_DATA CI_END="-21.120870157430197" CI_START="-42.4791298425698" EFFECT_SIZE="-31.799999999999997" ESTIMABLE="YES" MEAN_1="112.2" MEAN_2="144.0" MODIFIED="2024-08-16 20:40:53 +0800" MODIFIED_BY="[Empty name]" ORDER="130" SD_1="23.7" SD_2="23.8" SE="5.448635753924772" STUDY_ID="STD-Lv-2017" TOTAL_1="38" TOTAL_2="38" WEIGHT="10.634831212625862"/>
<CONT_DATA CI_END="10.984398430479136" CI_START="-5.384398430479141" EFFECT_SIZE="2.799999999999997" ESTIMABLE="YES" MEAN_1="52.33" MEAN_2="49.53" MODIFIED="2024-08-16 20:40:04 +0800" MODIFIED_BY="[Empty name]" ORDER="131" SD_1="16.12" SD_2="17.9" SE="4.175790216063473" STUDY_ID="STD-Zhou-2022" TOTAL_1="35" TOTAL_2="32" WEIGHT="13.282157309949367"/>
</CONT_SUBGROUP>
<CONT_SUBGROUP CHI2="38.79279543793031" CI_END="-1.4540120635622076" CI_START="-12.359593175884719" DF="2" EFFECT_SIZE="-6.9068026197234635" ESTIMABLE="YES" I2="94.84440350992476" ID="CMP-001.21.02" MODIFIED="2024-08-19 22:28:44 +0800" MODIFIED_BY="[Empty name]" NO="2" P_CHI2="3.6834890693171474E-9" P_Z="0.0130428356773762" STUDIES="3" TAU2="21.879871436734497" TOTAL_1="143" TOTAL_2="141" WEIGHT="59.2046191646647" Z="2.4825975330537804">
<NAME>Sample size&gt;40</NAME>
<CONT_DATA CI_END="-3.381193267311317" CI_START="-8.278806732688679" EFFECT_SIZE="-5.829999999999998" ESTIMABLE="YES" MEAN_1="29.78" MEAN_2="35.61" MODIFIED="2024-08-16 20:41:05 +0800" MODIFIED_BY="[Empty name]" ORDER="133" SD_1="6.06" SD_2="7.12" SE="1.2494141484254588" STUDY_ID="STD-Li-2022" TOTAL_1="56" TOTAL_2="56" WEIGHT="19.607730103389233"/>
<CONT_DATA CI_END="-1.425789188012188" CI_START="-4.034210811987809" EFFECT_SIZE="-2.7299999999999986" ESTIMABLE="YES" MEAN_1="15.22" MEAN_2="17.95" MODIFIED="2024-08-16 20:39:53 +0800" MODIFIED_BY="[Empty name]" ORDER="134" SD_1="2.4" SD_2="3.54" SE="0.6654259069428107" STUDY_ID="STD-Xue-2023" TOTAL_1="42" TOTAL_2="41" WEIGHT="20.28829112853194"/>
<CONT_DATA CI_END="-9.665009430101009" CI_START="-15.314990569898995" EFFECT_SIZE="-12.490000000000002" ESTIMABLE="YES" MEAN_1="41.23" MEAN_2="53.72" MODIFIED="2024-08-16 20:41:00 +0800" MODIFIED_BY="[Empty name]" ORDER="135" SD_1="6.52" SD_2="7.06" SE="1.441348204447713" STUDY_ID="STD-Zheng-2023" TOTAL_1="45" TOTAL_2="44" WEIGHT="19.308597932743524"/>
</CONT_SUBGROUP>
</CONT_OUTCOME>
<CONT_OUTCOME CHI2="69.18205844012007" CI_END="-3.643613952347696" CI_START="-13.665495079719882" CI_STUDY="95" CI_TOTAL="95" DF="5" EFFECT_MEASURE="MD" EFFECT_SIZE="-8.65455451603379" ESTIMABLE="YES" I2="92.77269264208479" I2_Q="0.0" ID="CMP-001.22" MODIFIED="2025-05-12 10:15:53 +0800" MODIFIED_BY="[Empty name]" NO="22" P_CHI2="-1.3382717156673607E-10" P_Q="0.925656472388368" P_Z="7.114817658895418E-4" Q="0.008706947783216937" RANDOM="YES" SCALE="50.0" SORT_BY="STUDY" STUDIES="6" SUBGROUPS="YES" SUBGROUP_TEST="YES" TAU2="31.775080433677395" TOTALS="YES" TOTAL_1="246" TOTAL_2="241" UNITS="" WEIGHT="100.0" Z="3.3851160152629816">
<NAME>FSH Age Subgroup</NAME>
<GROUP_LABEL_1>AP</GROUP_LABEL_1>
<GROUP_LABEL_2>CP</GROUP_LABEL_2>
<GRAPH_LABEL_1>Favours [AP]</GRAPH_LABEL_1>
<GRAPH_LABEL_2>Favours [CP]</GRAPH_LABEL_2>
<CONT_SUBGROUP CHI2="30.032424317135618" CI_END="5.066499845284161" CI_START="-24.761320873521235" DF="2" EFFECT_SIZE="-9.847410514118538" ESTIMABLE="YES" I2="93.34053095787256" ID="CMP-001.22.01" MODIFIED="2024-08-19 22:29:29 +0800" MODIFIED_BY="[Empty name]" NO="1" P_CHI2="3.00900357963485E-7" P_Z="0.19561979967545753" STUDIES="3" TAU2="158.6843262972402" TOTAL_1="115" TOTAL_2="111" WEIGHT="44.205279651107176" Z="1.2941320876643905">
<NAME>Age&lt;50</NAME>
<CONT_DATA CI_END="-21.120870157430197" CI_START="-42.4791298425698" EFFECT_SIZE="-31.799999999999997" ESTIMABLE="YES" MEAN_1="112.2" MEAN_2="144.0" MODIFIED="2024-08-16 20:46:03 +0800" MODIFIED_BY="[Empty name]" ORDER="136" SD_1="23.7" SD_2="23.8" SE="5.448635753924772" STUDY_ID="STD-Lv-2017" TOTAL_1="38" TOTAL_2="38" WEIGHT="10.634831212625862"/>
<CONT_DATA CI_END="-1.425789188012188" CI_START="-4.034210811987809" EFFECT_SIZE="-2.7299999999999986" ESTIMABLE="YES" MEAN_1="15.22" MEAN_2="17.95" MODIFIED="2024-08-16 20:45:03 +0800" MODIFIED_BY="[Empty name]" ORDER="138" SD_1="2.4" SD_2="3.54" SE="0.6654259069428107" STUDY_ID="STD-Xue-2023" TOTAL_1="42" TOTAL_2="41" WEIGHT="20.28829112853194"/>
<CONT_DATA CI_END="10.984398430479136" CI_START="-5.384398430479141" EFFECT_SIZE="2.799999999999997" ESTIMABLE="YES" MEAN_1="52.33" MEAN_2="49.53" MODIFIED="2024-08-16 20:45:49 +0800" MODIFIED_BY="[Empty name]" ORDER="137" SD_1="16.12" SD_2="17.9" SE="4.175790216063473" STUDY_ID="STD-Zhou-2022" TOTAL_1="35" TOTAL_2="32" WEIGHT="13.282157309949367"/>
</CONT_SUBGROUP>
<CONT_SUBGROUP CHI2="12.212271715662084" CI_END="-4.440886542504567" CI_START="-13.766094513943365" DF="2" EFFECT_SIZE="-9.103490528223967" ESTIMABLE="YES" I2="83.62303061571235" ID="CMP-001.22.02" MODIFIED="2024-08-19 22:29:38 +0800" MODIFIED_BY="[Empty name]" NO="2" P_CHI2="0.00222915610105201" P_Z="1.298582830350806E-4" STUDIES="3" TAU2="13.75923926942033" TOTAL_1="131" TOTAL_2="130" WEIGHT="55.794720348892824" Z="3.8267272158580163">
<NAME>Age&gt;50</NAME>
<CONT_DATA CI_END="-3.9323488832576627" CI_START="-14.267651116742353" EFFECT_SIZE="-9.100000000000009" ESTIMABLE="YES" MEAN_1="79.55" MEAN_2="88.65" MODIFIED="2024-08-16 20:45:55 +0800" MODIFIED_BY="[Empty name]" ORDER="140" SD_1="9.25" SD_2="11.09" SE="2.6366051404536606" STUDY_ID="STD-Li-2019" TOTAL_1="30" TOTAL_2="30" WEIGHT="16.87839231276006"/>
<CONT_DATA CI_END="-3.381193267311317" CI_START="-8.278806732688679" EFFECT_SIZE="-5.829999999999998" ESTIMABLE="YES" MEAN_1="29.78" MEAN_2="35.61" MODIFIED="2024-08-16 20:46:18 +0800" MODIFIED_BY="[Empty name]" ORDER="139" SD_1="6.06" SD_2="7.12" SE="1.2494141484254588" STUDY_ID="STD-Li-2022" TOTAL_1="56" TOTAL_2="56" WEIGHT="19.607730103389237"/>
<CONT_DATA CI_END="-9.665009430101009" CI_START="-15.314990569898995" EFFECT_SIZE="-12.490000000000002" ESTIMABLE="YES" MEAN_1="41.23" MEAN_2="53.72" MODIFIED="2024-08-16 20:46:10 +0800" MODIFIED_BY="[Empty name]" ORDER="141" SD_1="6.52" SD_2="7.06" SE="1.441348204447713" STUDY_ID="STD-Zheng-2023" TOTAL_1="45" TOTAL_2="44" WEIGHT="19.308597932743524"/>
</CONT_SUBGROUP>
</CONT_OUTCOME>
<CONT_OUTCOME CHI2="69.18205844012007" CI_END="-3.643613952347698" CI_START="-13.665495079719884" CI_STUDY="95" CI_TOTAL="95" DF="5" EFFECT_MEASURE="MD" EFFECT_SIZE="-8.654554516033791" ESTIMABLE="YES" I2="92.77269264208479" I2_Q="91.16596458085978" ID="CMP-001.23" MODIFIED="2025-05-12 10:16:59 +0800" MODIFIED_BY="[Empty name]" NO="23" P_CHI2="-1.3382717156673607E-10" P_Q="2.0194837180298464E-7" P_Z="7.114817658895391E-4" Q="33.95956499676311" RANDOM="YES" SCALE="50.0" SORT_BY="STUDY" STUDIES="6" SUBGROUPS="YES" SUBGROUP_TEST="YES" TAU2="31.775080433677395" TOTALS="YES" TOTAL_1="246" TOTAL_2="241" UNITS="" WEIGHT="99.99999999999999" Z="3.3851160152629824">
<NAME>FSH Course Subgroup</NAME>
<GROUP_LABEL_1>AP</GROUP_LABEL_1>
<GROUP_LABEL_2>CP</GROUP_LABEL_2>
<GRAPH_LABEL_1>Favours [AP]</GRAPH_LABEL_1>
<GRAPH_LABEL_2>Favours [CP]</GRAPH_LABEL_2>
<CONT_SUBGROUP CHI2="7.444788530326702" CI_END="1.5612136458291475" CI_START="-8.731184059158723" DF="2" EFFECT_SIZE="-3.5849852066647876" ESTIMABLE="YES" I2="73.13557004536926" ID="CMP-001.23.01" MODIFIED="2024-08-19 22:30:29 +0800" MODIFIED_BY="[Empty name]" NO="1" P_CHI2="0.024176102791916065" P_Z="0.1721382308799584" STUDIES="3" TAU2="14.473562826564734" TOTAL_1="107" TOTAL_2="103" WEIGHT="50.44884075124137" Z="1.365365406889929">
<NAME>Course&lt;1y</NAME>
<CONT_DATA CI_END="-3.9323488832576627" CI_START="-14.267651116742353" EFFECT_SIZE="-9.100000000000009" ESTIMABLE="YES" MEAN_1="79.55" MEAN_2="88.65" MODIFIED="2024-08-16 20:51:32 +0800" MODIFIED_BY="[Empty name]" ORDER="143" SD_1="9.25" SD_2="11.09" SE="2.6366051404536606" STUDY_ID="STD-Li-2019" TOTAL_1="30" TOTAL_2="30" WEIGHT="16.87839231276006"/>
<CONT_DATA CI_END="-1.425789188012188" CI_START="-4.034210811987809" EFFECT_SIZE="-2.7299999999999986" ESTIMABLE="YES" MEAN_1="15.22" MEAN_2="17.95" MODIFIED="2024-08-16 20:51:19 +0800" MODIFIED_BY="[Empty name]" ORDER="144" SD_1="2.4" SD_2="3.54" SE="0.6654259069428107" STUDY_ID="STD-Xue-2023" TOTAL_1="42" TOTAL_2="41" WEIGHT="20.28829112853194"/>
<CONT_DATA CI_END="10.984398430479136" CI_START="-5.384398430479141" EFFECT_SIZE="2.799999999999997" ESTIMABLE="YES" MEAN_1="52.33" MEAN_2="49.53" MODIFIED="2024-08-16 20:51:26 +0800" MODIFIED_BY="[Empty name]" ORDER="142" SD_1="16.12" SD_2="17.9" SE="4.175790216063473" STUDY_ID="STD-Zhou-2022" TOTAL_1="35" TOTAL_2="32" WEIGHT="13.282157309949367"/>
</CONT_SUBGROUP>
<CONT_SUBGROUP CHI2="0.0" CI_END="-9.665009430101009" CI_START="-15.314990569898995" DF="0" EFFECT_SIZE="-12.490000000000002" ESTIMABLE="YES" I2="0.0" ID="CMP-001.23.02" MODIFIED="2024-08-19 22:30:37 +0800" MODIFIED_BY="[Empty name]" NO="2" P_CHI2="1.0" P_Z="4.495435492903691E-18" STUDIES="1" TAU2="0.0" TOTAL_1="45" TOTAL_2="44" WEIGHT="19.308597932743524" Z="8.6654980118325">
<NAME>Course1-2y</NAME>
<CONT_DATA CI_END="-9.665009430101009" CI_START="-15.314990569898995" EFFECT_SIZE="-12.490000000000002" ESTIMABLE="YES" MEAN_1="41.23" MEAN_2="53.72" MODIFIED="2024-08-16 20:51:43 +0800" MODIFIED_BY="[Empty name]" ORDER="145" SD_1="6.52" SD_2="7.06" SE="1.441348204447713" STUDY_ID="STD-Zheng-2023" TOTAL_1="45" TOTAL_2="44" WEIGHT="19.308597932743524"/>
</CONT_SUBGROUP>
<CONT_SUBGROUP CHI2="0.0" CI_END="-21.120870157430197" CI_START="-42.4791298425698" DF="0" EFFECT_SIZE="-31.799999999999997" ESTIMABLE="YES" I2="0.0" ID="CMP-001.23.03" MODIFIED="2024-08-19 22:30:53 +0800" MODIFIED_BY="[Empty name]" NO="3" P_CHI2="1.0" P_Z="5.336528859817767E-9" STUDIES="1" TAU2="0.0" TOTAL_1="38" TOTAL_2="38" WEIGHT="10.634831212625862" Z="5.836323336000899">
<NAME>Course2-3y</NAME>
<CONT_DATA CI_END="-21.120870157430197" CI_START="-42.4791298425698" EFFECT_SIZE="-31.799999999999997" ESTIMABLE="YES" MEAN_1="112.2" MEAN_2="144.0" MODIFIED="2024-08-16 20:51:37 +0800" MODIFIED_BY="[Empty name]" ORDER="146" SD_1="23.7" SD_2="23.8" SE="5.448635753924772" STUDY_ID="STD-Lv-2017" TOTAL_1="38" TOTAL_2="38" WEIGHT="10.634831212625862"/>
</CONT_SUBGROUP>
<CONT_SUBGROUP CHI2="0.0" CI_END="-3.381193267311317" CI_START="-8.278806732688679" DF="0" EFFECT_SIZE="-5.829999999999998" ESTIMABLE="YES" I2="0.0" ID="CMP-001.23.04" MODIFIED="2024-08-19 22:31:03 +0800" MODIFIED_BY="[Empty name]" NO="4" P_CHI2="1.0" P_Z="3.068405394438873E-6" STUDIES="1" TAU2="0.0" TOTAL_1="56" TOTAL_2="56" WEIGHT="19.607730103389237" Z="4.66618695437946">
<NAME>Course&gt;3y</NAME>
<CONT_DATA CI_END="-3.381193267311317" CI_START="-8.278806732688679" EFFECT_SIZE="-5.829999999999998" ESTIMABLE="YES" MEAN_1="29.78" MEAN_2="35.61" MODIFIED="2024-08-16 20:51:53 +0800" MODIFIED_BY="[Empty name]" ORDER="147" SD_1="6.06" SD_2="7.12" SE="1.2494141484254588" STUDY_ID="STD-Li-2022" TOTAL_1="56" TOTAL_2="56" WEIGHT="19.607730103389237"/>
</CONT_SUBGROUP>
</CONT_OUTCOME>
<CONT_OUTCOME CHI2="69.18205844012007" CI_END="-3.643613952347695" CI_START="-13.665495079719882" CI_STUDY="95" CI_TOTAL="95" DF="5" EFFECT_MEASURE="MD" EFFECT_SIZE="-8.65455451603379" ESTIMABLE="YES" I2="92.77269264208479" I2_Q="4.340388802652148" ID="CMP-001.24" MODIFIED="2025-05-12 10:18:08 +0800" MODIFIED_BY="[Empty name]" NO="24" P_CHI2="-1.3382717156673607E-10" P_Q="0.30657542396890924" P_Z="7.114817658895431E-4" Q="1.0453732641009572" RANDOM="YES" SCALE="50.0" SORT_BY="STUDY" STUDIES="6" SUBGROUPS="YES" SUBGROUP_TEST="YES" TAU2="31.77508043367741" TOTALS="YES" TOTAL_1="246" TOTAL_2="241" UNITS="" WEIGHT="99.99999999999999" Z="3.385116015262981">
<NAME>FSH Duration Subgroup</NAME>
<GROUP_LABEL_1>AP</GROUP_LABEL_1>
<GROUP_LABEL_2>CP</GROUP_LABEL_2>
<GRAPH_LABEL_1>Favours [AP]</GRAPH_LABEL_1>
<GRAPH_LABEL_2>Favours [CP]</GRAPH_LABEL_2>
<CONT_SUBGROUP CHI2="68.66542199443974" CI_END="-2.6710389274125133" CI_START="-16.779743879289448" DF="4" EFFECT_SIZE="-9.725391403350981" ESTIMABLE="YES" I2="94.17465168957396" ID="CMP-001.24.01" MODIFIED="2024-08-19 22:34:12 +0800" MODIFIED_BY="[Empty name]" NO="1" P_CHI2="-1.2007461691609933E-10" P_Z="0.006890741119166389" STUDIES="5" TAU2="55.09641632917256" TOTAL_1="190" TOTAL_2="185" WEIGHT="80.39226989661076" Z="2.702078886919747">
<NAME>Duration 4w</NAME>
<CONT_DATA CI_END="-3.9323488832576627" CI_START="-14.267651116742353" EFFECT_SIZE="-9.100000000000009" ESTIMABLE="YES" MEAN_1="79.55" MEAN_2="88.65" MODIFIED="2024-08-16 20:56:47 +0800" MODIFIED_BY="[Empty name]" ORDER="150" SD_1="9.25" SD_2="11.09" SE="2.6366051404536606" STUDY_ID="STD-Li-2019" TOTAL_1="30" TOTAL_2="30" WEIGHT="16.878392312760056"/>
<CONT_DATA CI_END="-21.120870157430197" CI_START="-42.4791298425698" EFFECT_SIZE="-31.799999999999997" ESTIMABLE="YES" MEAN_1="112.2" MEAN_2="144.0" MODIFIED="2024-08-16 20:56:53 +0800" MODIFIED_BY="[Empty name]" ORDER="148" SD_1="23.7" SD_2="23.8" SE="5.448635753924772" STUDY_ID="STD-Lv-2017" TOTAL_1="38" TOTAL_2="38" WEIGHT="10.634831212625862"/>
<CONT_DATA CI_END="-1.425789188012188" CI_START="-4.034210811987809" EFFECT_SIZE="-2.7299999999999986" ESTIMABLE="YES" MEAN_1="15.22" MEAN_2="17.95" MODIFIED="2024-08-16 20:56:34 +0800" MODIFIED_BY="[Empty name]" ORDER="151" SD_1="2.4" SD_2="3.54" SE="0.6654259069428107" STUDY_ID="STD-Xue-2023" TOTAL_1="42" TOTAL_2="41" WEIGHT="20.28829112853194"/>
<CONT_DATA CI_END="-9.665009430101009" CI_START="-15.314990569898995" EFFECT_SIZE="-12.490000000000002" ESTIMABLE="YES" MEAN_1="41.23" MEAN_2="53.72" MODIFIED="2024-08-16 20:57:00 +0800" MODIFIED_BY="[Empty name]" ORDER="152" SD_1="6.52" SD_2="7.06" SE="1.441348204447713" STUDY_ID="STD-Zheng-2023" TOTAL_1="45" TOTAL_2="44" WEIGHT="19.308597932743524"/>
<CONT_DATA CI_END="10.984398430479136" CI_START="-5.384398430479141" EFFECT_SIZE="2.799999999999997" ESTIMABLE="YES" MEAN_1="52.33" MEAN_2="49.53" MODIFIED="2024-08-16 20:56:40 +0800" MODIFIED_BY="[Empty name]" ORDER="149" SD_1="16.12" SD_2="17.9" SE="4.175790216063473" STUDY_ID="STD-Zhou-2022" TOTAL_1="35" TOTAL_2="32" WEIGHT="13.282157309949367"/>
</CONT_SUBGROUP>
<CONT_SUBGROUP CHI2="0.0" CI_END="-3.381193267311317" CI_START="-8.278806732688679" DF="0" EFFECT_SIZE="-5.829999999999998" ESTIMABLE="YES" I2="0.0" ID="CMP-001.24.02" MODIFIED="2024-08-19 22:34:21 +0800" MODIFIED_BY="[Empty name]" NO="2" P_CHI2="1.0" P_Z="3.068405394438873E-6" STUDIES="1" TAU2="0.0" TOTAL_1="56" TOTAL_2="56" WEIGHT="19.607730103389233" Z="4.66618695437946">
<NAME>Duration 8w</NAME>
<CONT_DATA CI_END="-3.381193267311317" CI_START="-8.278806732688679" EFFECT_SIZE="-5.829999999999998" ESTIMABLE="YES" MEAN_1="29.78" MEAN_2="35.61" MODIFIED="2024-08-16 20:57:11 +0800" MODIFIED_BY="[Empty name]" ORDER="153" SD_1="6.06" SD_2="7.12" SE="1.2494141484254588" STUDY_ID="STD-Li-2022" TOTAL_1="56" TOTAL_2="56" WEIGHT="19.607730103389233"/>
</CONT_SUBGROUP>
</CONT_OUTCOME>
<CONT_OUTCOME CHI2="519.5566653422294" CI_END="23.560308042051112" CI_START="-2.6116658441934817" CI_STUDY="95" CI_TOTAL="95" DF="6" EFFECT_MEASURE="MD" EFFECT_SIZE="10.474321098928815" ESTIMABLE="YES" I2="98.84516927599267" I2_Q="73.83785776474878" ID="CMP-001.25" MODIFIED="2025-05-12 10:20:13 +0800" MODIFIED_BY="[Empty name]" NO="25" P_CHI2="-1.4594547792512458E-10" P_Q="0.050574303788339825" P_Z="0.11669462322797529" Q="3.8223169609275587" RANDOM="YES" SCALE="50.0" SORT_BY="STUDY" STUDIES="7" SUBGROUPS="YES" SUBGROUP_TEST="YES" TAU2="291.812113743451" TOTALS="YES" TOTAL_1="289" TOTAL_2="282" UNITS="" WEIGHT="100.00000000000003" Z="1.5687996790489096">
<NAME>E2 Sample size Subgroup</NAME>
<GROUP_LABEL_1>AP</GROUP_LABEL_1>
<GROUP_LABEL_2>CP</GROUP_LABEL_2>
<GRAPH_LABEL_1>Favours [AP]</GRAPH_LABEL_1>
<GRAPH_LABEL_2>Favours [CP]</GRAPH_LABEL_2>
<CONT_SUBGROUP CHI2="416.0798142381759" CI_END="19.061313323761908" CI_START="-26.331247737447818" DF="2" EFFECT_SIZE="-3.6349672068429557" ESTIMABLE="YES" I2="99.51932299247395" ID="CMP-001.25.01" MODIFIED="2024-08-19 22:35:10 +0800" MODIFIED_BY="[Empty name]" NO="1" P_CHI2="-8.57767190609593E-11" P_Z="0.753595573556978" STUDIES="3" TAU2="383.43460208609247" TOTAL_1="103" TOTAL_2="100" WEIGHT="43.11793861873865" Z="0.3139018660255555">
<NAME>Sample size&lt;40</NAME>
<CONT_DATA CI_END="-14.468617684588386" CI_START="-18.851382315411623" EFFECT_SIZE="-16.660000000000004" ESTIMABLE="YES" MEAN_1="60.99" MEAN_2="77.65" MODIFIED="2024-08-16 21:04:07 +0800" MODIFIED_BY="[Empty name]" ORDER="156" SD_1="3.55" SD_2="4.99" SE="1.118072746589714" STUDY_ID="STD-Li-2019" TOTAL_1="30" TOTAL_2="30" WEIGHT="15.210972357825458"/>
<CONT_DATA CI_END="12.97633033050168" CI_START="9.823669669498331" EFFECT_SIZE="11.400000000000006" ESTIMABLE="YES" MEAN_1="77.5" MEAN_2="66.1" MODIFIED="2024-08-16 21:04:18 +0800" MODIFIED_BY="[Empty name]" ORDER="154" SD_1="3.3" SD_2="3.7" SE="0.8042649471804412" STUDY_ID="STD-Lv-2017" TOTAL_1="38" TOTAL_2="38" WEIGHT="15.24234748300119"/>
<CONT_DATA CI_END="9.22372449832083" CI_START="-21.18372449832084" EFFECT_SIZE="-5.980000000000004" ESTIMABLE="YES" MEAN_1="86.35" MEAN_2="92.33" MODIFIED="2024-08-16 21:03:55 +0800" MODIFIED_BY="[Empty name]" ORDER="155" SD_1="27.5" SD_2="35.13" SE="7.757144834418322" STUDY_ID="STD-Zhou-2022" TOTAL_1="35" TOTAL_2="32" WEIGHT="12.664618777911999"/>
</CONT_SUBGROUP>
<CONT_SUBGROUP CHI2="19.679440197686684" CI_END="30.49207926115652" CI_START="11.37069235959306" DF="3" EFFECT_SIZE="20.93138581037479" ESTIMABLE="YES" I2="84.75566393218517" ID="CMP-001.25.02" MODIFIED="2024-08-19 22:35:22 +0800" MODIFIED_BY="[Empty name]" NO="2" P_CHI2="1.9778859390828796E-4" P_Z="1.7788483289603032E-5" STUDIES="4" TAU2="75.46840927679388" TOTAL_1="186" TOTAL_2="182" WEIGHT="56.88206138126137" Z="4.2909818776265585">
<NAME>Sample size&gt;40</NAME>
<CONT_DATA CI_END="33.99142919603706" CI_START="19.90857080396295" EFFECT_SIZE="26.950000000000003" ESTIMABLE="YES" MEAN_1="70.9" MEAN_2="43.95" MODIFIED="2024-08-16 21:04:42 +0800" MODIFIED_BY="[Empty name]" ORDER="160" SD_1="21.57" SD_2="9.25" SE="3.592631931800252" STUDY_ID="STD-Han-2020" TOTAL_1="43" TOTAL_2="41" WEIGHT="14.629082217372506"/>
<CONT_DATA CI_END="37.53372616313562" CI_START="17.746273836864383" EFFECT_SIZE="27.64" ESTIMABLE="YES" MEAN_1="147.62" MEAN_2="119.98" MODIFIED="2024-08-16 21:04:36 +0800" MODIFIED_BY="[Empty name]" ORDER="157" SD_1="27.75" SD_2="25.63" SE="5.0479122275593165" STUDY_ID="STD-Li-2022" TOTAL_1="56" TOTAL_2="56" WEIGHT="14.049328415472372"/>
<CONT_DATA CI_END="31.660030347296384" CI_START="4.139969652703627" EFFECT_SIZE="17.900000000000006" ESTIMABLE="YES" MEAN_1="214.11" MEAN_2="196.21" MODIFIED="2024-08-16 21:02:43 +0800" MODIFIED_BY="[Empty name]" ORDER="158" SD_1="31.55" SD_2="32.39" SE="7.020552650882231" STUDY_ID="STD-Xue-2023" TOTAL_1="42" TOTAL_2="41" WEIGHT="13.068770033112926"/>
<CONT_DATA CI_END="15.544520682598975" CI_START="9.07547931740103" EFFECT_SIZE="12.310000000000002" ESTIMABLE="YES" MEAN_1="55.09" MEAN_2="42.78" MODIFIED="2024-08-16 21:04:27 +0800" MODIFIED_BY="[Empty name]" ORDER="159" SD_1="8.13" SD_2="7.43" SE="1.6502959789631126" STUDY_ID="STD-Zheng-2023" TOTAL_1="45" TOTAL_2="44" WEIGHT="15.134880715303566"/>
</CONT_SUBGROUP>
</CONT_OUTCOME>
<CONT_OUTCOME CHI2="478.61253693386067" CI_END="21.68724177430765" CI_START="-6.390281522859683" CI_STUDY="95" CI_TOTAL="95" DF="5" EFFECT_MEASURE="MD" EFFECT_SIZE="7.648480125723984" ESTIMABLE="YES" I2="98.95531361714185" I2_Q="0.0" ID="CMP-001.26" MODIFIED="2025-05-12 10:21:19 +0800" MODIFIED_BY="[Empty name]" NO="26" P_CHI2="-1.3395151654549409E-10" P_Q="0.9078058855302009" P_Z="0.2856057439565003" Q="0.013411149972036499" RANDOM="YES" SCALE="50.0" SORT_BY="STUDY" STUDIES="6" SUBGROUPS="YES" SUBGROUP_TEST="YES" TAU2="286.3752211136823" TOTALS="YES" TOTAL_1="246" TOTAL_2="241" UNITS="" WEIGHT="100.0" Z="1.0678111045785703">
<NAME>E2 Age Subgroup</NAME>
<GROUP_LABEL_1>AP</GROUP_LABEL_1>
<GROUP_LABEL_2>CP</GROUP_LABEL_2>
<GRAPH_LABEL_1>Favours [AP]</GRAPH_LABEL_1>
<GRAPH_LABEL_2>Favours [CP]</GRAPH_LABEL_2>
<CONT_SUBGROUP CHI2="5.8615483741259915" CI_END="19.15229734614835" CI_START="-1.1923900528605795" DF="2" EFFECT_SIZE="8.979953646643887" ESTIMABLE="YES" I2="65.87932279415475" ID="CMP-001.26.01" MODIFIED="2024-08-19 22:35:28 +0800" MODIFIED_BY="[Empty name]" NO="1" P_CHI2="0.05335580585343491" P_Z="0.08359109548578578" STUDIES="3" TAU2="53.24809446883466" TOTAL_1="115" TOTAL_2="111" WEIGHT="47.96434617233312" Z="1.730219332946696">
<NAME>Age&lt;50</NAME>
<CONT_DATA CI_END="12.97633033050168" CI_START="9.823669669498331" EFFECT_SIZE="11.400000000000006" ESTIMABLE="YES" MEAN_1="77.5" MEAN_2="66.1" MODIFIED="2024-08-16 21:12:57 +0800" MODIFIED_BY="[Empty name]" ORDER="161" SD_1="3.3" SD_2="3.7" SE="0.8042649471804412" STUDY_ID="STD-Lv-2017" TOTAL_1="38" TOTAL_2="38" WEIGHT="17.87500356923803"/>
<CONT_DATA CI_END="31.660030347296384" CI_START="4.139969652703627" EFFECT_SIZE="17.900000000000006" ESTIMABLE="YES" MEAN_1="214.11" MEAN_2="196.21" MODIFIED="2024-08-16 21:12:42 +0800" MODIFIED_BY="[Empty name]" ORDER="163" SD_1="31.55" SD_2="32.39" SE="7.020552650882231" STUDY_ID="STD-Xue-2023" TOTAL_1="42" TOTAL_2="41" WEIGHT="15.284718859545624"/>
<CONT_DATA CI_END="9.22372449832083" CI_START="-21.18372449832084" EFFECT_SIZE="-5.980000000000004" ESTIMABLE="YES" MEAN_1="86.35" MEAN_2="92.33" MODIFIED="2024-08-16 21:12:49 +0800" MODIFIED_BY="[Empty name]" ORDER="162" SD_1="27.5" SD_2="35.13" SE="7.757144834418322" STUDY_ID="STD-Zhou-2022" TOTAL_1="35" TOTAL_2="32" WEIGHT="14.804623743549472"/>
</CONT_SUBGROUP>
<CONT_SUBGROUP CHI2="258.21717585430395" CI_END="31.812844050456686" CI_START="-16.97628417456666" DF="2" EFFECT_SIZE="7.418279937945012" ESTIMABLE="YES" I2="99.22545818519505" ID="CMP-001.26.02" MODIFIED="2024-08-19 22:35:35 +0800" MODIFIED_BY="[Empty name]" NO="2" P_CHI2="-8.576250820624409E-11" P_Z="0.5511642404228112" STUDIES="3" TAU2="455.1831430290628" TOTAL_1="131" TOTAL_2="130" WEIGHT="52.035653827666884" Z="0.5960164501628086">
<NAME>Age&gt;50</NAME>
<CONT_DATA CI_END="-14.468617684588386" CI_START="-18.851382315411623" EFFECT_SIZE="-16.660000000000004" ESTIMABLE="YES" MEAN_1="60.99" MEAN_2="77.65" MODIFIED="2024-08-16 21:13:06 +0800" MODIFIED_BY="[Empty name]" ORDER="165" SD_1="3.55" SD_2="4.99" SE="1.118072746589714" STUDY_ID="STD-Li-2019" TOTAL_1="30" TOTAL_2="30" WEIGHT="17.83751382686652"/>
<CONT_DATA CI_END="37.53372616313562" CI_START="17.746273836864383" EFFECT_SIZE="27.64" ESTIMABLE="YES" MEAN_1="147.62" MEAN_2="119.98" MODIFIED="2024-08-16 21:13:41 +0800" MODIFIED_BY="[Empty name]" ORDER="164" SD_1="27.75" SD_2="25.63" SE="5.0479122275593165" STUDY_ID="STD-Li-2022" TOTAL_1="56" TOTAL_2="56" WEIGHT="16.451534979085967"/>
<CONT_DATA CI_END="15.544520682598975" CI_START="9.07547931740103" EFFECT_SIZE="12.310000000000002" ESTIMABLE="YES" MEAN_1="55.09" MEAN_2="42.78" MODIFIED="2024-08-16 21:13:27 +0800" MODIFIED_BY="[Empty name]" ORDER="166" SD_1="8.13" SD_2="7.43" SE="1.6502959789631126" STUDY_ID="STD-Zheng-2023" TOTAL_1="45" TOTAL_2="44" WEIGHT="17.746605021714394"/>
</CONT_SUBGROUP>
</CONT_OUTCOME>
<CONT_OUTCOME CHI2="478.61253693386067" CI_END="21.68724177430765" CI_START="-6.390281522859683" CI_STUDY="95" CI_TOTAL="95" DF="5" EFFECT_MEASURE="MD" EFFECT_SIZE="7.648480125723984" ESTIMABLE="YES" I2="98.95531361714185" I2_Q="74.64355580022317" ID="CMP-001.27" MODIFIED="2025-05-12 10:22:33 +0800" MODIFIED_BY="[Empty name]" NO="27" P_CHI2="-1.3395151654549409E-10" P_Q="0.007983939221153591" P_Z="0.2856057439565003" Q="11.831311899901184" RANDOM="YES" SCALE="50.0" SORT_BY="STUDY" STUDIES="6" SUBGROUPS="YES" SUBGROUP_TEST="YES" TAU2="286.3752211136823" TOTALS="YES" TOTAL_1="246" TOTAL_2="241" UNITS="" WEIGHT="100.00000000000001" Z="1.0678111045785703">
<NAME>E2 Course Subgroup</NAME>
<GROUP_LABEL_1>AP</GROUP_LABEL_1>
<GROUP_LABEL_2>CP</GROUP_LABEL_2>
<GRAPH_LABEL_1>Favours [AP]</GRAPH_LABEL_1>
<GRAPH_LABEL_2>Favours [CP]</GRAPH_LABEL_2>
<CONT_SUBGROUP CHI2="25.205858314301103" CI_END="19.224006818779376" CI_START="-23.727409133125708" DF="2" EFFECT_SIZE="-2.2517011571731658" ESTIMABLE="YES" I2="92.06533665681499" ID="CMP-001.27.01" MODIFIED="2024-08-19 22:37:14 +0800" MODIFIED_BY="[Empty name]" NO="1" P_CHI2="3.3621226998015175E-6" P_Z="0.8371816734527736" STUDIES="3" TAU2="325.1696108327455" TOTAL_1="107" TOTAL_2="103" WEIGHT="47.92685642996162" Z="0.20549977569765412">
<NAME>Course&lt;1y</NAME>
<CONT_DATA CI_END="-14.468617684588386" CI_START="-18.851382315411623" EFFECT_SIZE="-16.660000000000004" ESTIMABLE="YES" MEAN_1="60.99" MEAN_2="77.65" MODIFIED="2024-08-16 21:18:58 +0800" MODIFIED_BY="[Empty name]" ORDER="168" SD_1="3.55" SD_2="4.99" SE="1.118072746589714" STUDY_ID="STD-Li-2019" TOTAL_1="30" TOTAL_2="30" WEIGHT="17.83751382686652"/>
<CONT_DATA CI_END="31.660030347296384" CI_START="4.139969652703627" EFFECT_SIZE="17.900000000000006" ESTIMABLE="YES" MEAN_1="214.11" MEAN_2="196.21" MODIFIED="2024-08-16 21:18:30 +0800" MODIFIED_BY="[Empty name]" ORDER="169" SD_1="31.55" SD_2="32.39" SE="7.020552650882231" STUDY_ID="STD-Xue-2023" TOTAL_1="42" TOTAL_2="41" WEIGHT="15.284718859545624"/>
<CONT_DATA CI_END="9.22372449832083" CI_START="-21.18372449832084" EFFECT_SIZE="-5.980000000000004" ESTIMABLE="YES" MEAN_1="86.35" MEAN_2="92.33" MODIFIED="2024-08-16 21:18:51 +0800" MODIFIED_BY="[Empty name]" ORDER="167" SD_1="27.5" SD_2="35.13" SE="7.757144834418322" STUDY_ID="STD-Zhou-2022" TOTAL_1="35" TOTAL_2="32" WEIGHT="14.804623743549472"/>
</CONT_SUBGROUP>
<CONT_SUBGROUP CHI2="0.0" CI_END="15.544520682598975" CI_START="9.07547931740103" DF="0" EFFECT_SIZE="12.310000000000002" ESTIMABLE="YES" I2="0.0" ID="CMP-001.27.02" MODIFIED="2024-08-19 22:37:21 +0800" MODIFIED_BY="[Empty name]" NO="2" P_CHI2="1.0" P_Z="8.700447355837647E-14" STUDIES="1" TAU2="0.0" TOTAL_1="45" TOTAL_2="44" WEIGHT="17.746605021714394" Z="7.459268008235967">
<NAME>Course1-2y</NAME>
<CONT_DATA CI_END="15.544520682598975" CI_START="9.07547931740103" EFFECT_SIZE="12.310000000000002" ESTIMABLE="YES" MEAN_1="55.09" MEAN_2="42.78" MODIFIED="2024-08-16 21:20:35 +0800" MODIFIED_BY="[Empty name]" ORDER="170" SD_1="8.13" SD_2="7.43" SE="1.6502959789631126" STUDY_ID="STD-Zheng-2023" TOTAL_1="45" TOTAL_2="44" WEIGHT="17.746605021714394"/>
</CONT_SUBGROUP>
<CONT_SUBGROUP CHI2="0.0" CI_END="12.97633033050168" CI_START="9.823669669498331" DF="0" EFFECT_SIZE="11.400000000000006" ESTIMABLE="YES" I2="0.0" ID="CMP-001.27.03" MODIFIED="2024-08-19 22:37:34 +0800" MODIFIED_BY="[Empty name]" NO="3" P_CHI2="1.0" P_Z="1.319032916301785E-45" STUDIES="1" TAU2="0.0" TOTAL_1="38" TOTAL_2="38" WEIGHT="17.87500356923803" Z="14.174433487329834">
<NAME>Course2-3y</NAME>
<CONT_DATA CI_END="12.97633033050168" CI_START="9.823669669498331" EFFECT_SIZE="11.400000000000006" ESTIMABLE="YES" MEAN_1="77.5" MEAN_2="66.1" MODIFIED="2024-08-16 21:19:04 +0800" MODIFIED_BY="[Empty name]" ORDER="171" SD_1="3.3" SD_2="3.7" SE="0.8042649471804412" STUDY_ID="STD-Lv-2017" TOTAL_1="38" TOTAL_2="38" WEIGHT="17.87500356923803"/>
</CONT_SUBGROUP>
<CONT_SUBGROUP CHI2="4.953325028574931E-31" CI_END="37.533726163135626" CI_START="17.746273836864383" DF="0" EFFECT_SIZE="27.640000000000004" ESTIMABLE="YES" I2="100.0" ID="CMP-001.27.04" MODIFIED="2024-08-19 22:37:49 +0800" MODIFIED_BY="[Empty name]" NO="4" P_CHI2="0.0" P_Z="4.362015323408568E-8" STUDIES="1" TAU2="0.0" TOTAL_1="56" TOTAL_2="56" WEIGHT="16.451534979085967" Z="5.475531022330006">
<NAME>Course&gt;3y</NAME>
<CONT_DATA CI_END="37.53372616313562" CI_START="17.746273836864383" EFFECT_SIZE="27.64" ESTIMABLE="YES" MEAN_1="147.62" MEAN_2="119.98" MODIFIED="2024-08-16 21:20:54 +0800" MODIFIED_BY="[Empty name]" ORDER="172" SD_1="27.75" SD_2="25.63" SE="5.0479122275593165" STUDY_ID="STD-Li-2022" TOTAL_1="56" TOTAL_2="56" WEIGHT="16.451534979085967"/>
</CONT_SUBGROUP>
</CONT_OUTCOME>
<CONT_OUTCOME CHI2="519.5566653422294" CI_END="23.560308042051105" CI_START="-2.6116658441934817" CI_STUDY="95" CI_TOTAL="95" DF="6" EFFECT_MEASURE="MD" EFFECT_SIZE="10.474321098928812" ESTIMABLE="YES" I2="98.84516927599267" I2_Q="80.73052070635367" ID="CMP-001.28" MODIFIED="2025-05-12 10:23:37 +0800" MODIFIED_BY="[Empty name]" NO="28" P_CHI2="-1.4594547792512458E-10" P_Q="0.02272309388720195" P_Z="0.11669462322797529" Q="5.1895538263440635" RANDOM="YES" SCALE="50.0" SORT_BY="STUDY" STUDIES="7" SUBGROUPS="YES" SUBGROUP_TEST="YES" TAU2="291.81211374345094" TOTALS="YES" TOTAL_1="289" TOTAL_2="282" UNITS="" WEIGHT="99.99999999999997" Z="1.5687996790489096">
<NAME>E2 Duration Subgroup</NAME>
<GROUP_LABEL_1>AP</GROUP_LABEL_1>
<GROUP_LABEL_2>CP</GROUP_LABEL_2>
<GRAPH_LABEL_1>Favours [AP]</GRAPH_LABEL_1>
<GRAPH_LABEL_2>Favours [CP]</GRAPH_LABEL_2>
<CONT_SUBGROUP CHI2="497.8337953122299" CI_END="21.717087015235695" CI_START="-6.380399504126047" DF="5" EFFECT_SIZE="7.668343755554823" ESTIMABLE="YES" I2="98.99564873918129" ID="CMP-001.28.01" MODIFIED="2024-08-19 22:38:42 +0800" MODIFIED_BY="[Empty name]" NO="1" P_CHI2="-1.3395151654549409E-10" P_Z="0.2846987176558555" STUDIES="6" TAU2="288.9121016145208" TOTAL_1="233" TOTAL_2="226" WEIGHT="85.95067158452761" Z="1.0698236350502919">
<NAME>Duration 4w</NAME>
<CONT_DATA CI_END="33.99142919603706" CI_START="19.90857080396295" EFFECT_SIZE="26.950000000000003" ESTIMABLE="YES" MEAN_1="70.9" MEAN_2="43.95" MODIFIED="2024-08-16 21:28:29 +0800" MODIFIED_BY="[Empty name]" ORDER="178" SD_1="21.57" SD_2="9.25" SE="3.592631931800252" STUDY_ID="STD-Han-2020" TOTAL_1="43" TOTAL_2="41" WEIGHT="14.6290822173725"/>
<CONT_DATA CI_END="-14.468617684588386" CI_START="-18.851382315411623" EFFECT_SIZE="-16.660000000000004" ESTIMABLE="YES" MEAN_1="60.99" MEAN_2="77.65" MODIFIED="2024-08-16 21:28:00 +0800" MODIFIED_BY="[Empty name]" ORDER="175" SD_1="3.55" SD_2="4.99" SE="1.118072746589714" STUDY_ID="STD-Li-2019" TOTAL_1="30" TOTAL_2="30" WEIGHT="15.210972357825451"/>
<CONT_DATA CI_END="12.97633033050168" CI_START="9.823669669498331" EFFECT_SIZE="11.400000000000006" ESTIMABLE="YES" MEAN_1="77.5" MEAN_2="66.1" MODIFIED="2024-08-16 21:28:09 +0800" MODIFIED_BY="[Empty name]" ORDER="173" SD_1="3.3" SD_2="3.7" SE="0.8042649471804412" STUDY_ID="STD-Lv-2017" TOTAL_1="38" TOTAL_2="38" WEIGHT="15.242347483001183"/>
<CONT_DATA CI_END="31.660030347296384" CI_START="4.139969652703627" EFFECT_SIZE="17.900000000000006" ESTIMABLE="YES" MEAN_1="214.11" MEAN_2="196.21" MODIFIED="2024-08-16 21:27:36 +0800" MODIFIED_BY="[Empty name]" ORDER="176" SD_1="31.55" SD_2="32.39" SE="7.020552650882231" STUDY_ID="STD-Xue-2023" TOTAL_1="42" TOTAL_2="41" WEIGHT="13.068770033112918"/>
<CONT_DATA CI_END="15.544520682598975" CI_START="9.07547931740103" EFFECT_SIZE="12.310000000000002" ESTIMABLE="YES" MEAN_1="55.09" MEAN_2="42.78" MODIFIED="2024-08-16 21:28:17 +0800" MODIFIED_BY="[Empty name]" ORDER="177" SD_1="8.13" SD_2="7.43" SE="1.6502959789631126" STUDY_ID="STD-Zheng-2023" TOTAL_1="45" TOTAL_2="44" WEIGHT="15.134880715303561"/>
<CONT_DATA CI_END="9.22372449832083" CI_START="-21.18372449832084" EFFECT_SIZE="-5.980000000000004" ESTIMABLE="YES" MEAN_1="86.35" MEAN_2="92.33" MODIFIED="2024-08-16 21:27:51 +0800" MODIFIED_BY="[Empty name]" ORDER="174" SD_1="27.5" SD_2="35.13" SE="7.757144834418322" STUDY_ID="STD-Zhou-2022" TOTAL_1="35" TOTAL_2="32" WEIGHT="12.664618777911992"/>
</CONT_SUBGROUP>
<CONT_SUBGROUP CHI2="4.953325028574931E-31" CI_END="37.533726163135626" CI_START="17.746273836864383" DF="0" EFFECT_SIZE="27.640000000000004" ESTIMABLE="YES" I2="100.0" ID="CMP-001.28.02" MODIFIED="2024-08-19 22:38:52 +0800" MODIFIED_BY="[Empty name]" NO="2" P_CHI2="0.0" P_Z="4.362015323408568E-8" STUDIES="1" TAU2="0.0" TOTAL_1="56" TOTAL_2="56" WEIGHT="14.049328415472365" Z="5.475531022330006">
<NAME>Duration 8w</NAME>
<CONT_DATA CI_END="37.53372616313562" CI_START="17.746273836864383" EFFECT_SIZE="27.64" ESTIMABLE="YES" MEAN_1="147.62" MEAN_2="119.98" MODIFIED="2024-08-16 21:28:23 +0800" MODIFIED_BY="[Empty name]" ORDER="179" SD_1="27.75" SD_2="25.63" SE="5.0479122275593165" STUDY_ID="STD-Li-2022" TOTAL_1="56" TOTAL_2="56" WEIGHT="14.049328415472365"/>
</CONT_SUBGROUP>
</CONT_OUTCOME>
</COMPARISON>
</ANALYSES_AND_DATA>
<FIGURES MODIFIED="2025-05-11 16:22:39 +0800" MODIFIED_BY="[Empty name]">
<FIGURE FILENAME="Risk of bias graph.png" FILE_TYPE="PNG" ID="FIG-01" MODIFIED="2025-05-11 16:22:24 +0800" MODIFIED_BY="[Empty name]" NO="1" SHORT_VERSION_FIGURE="YES" TYPE="QUALITY_GRAPH_PLOT">
<CAPTION>
<P>Risk of bias graph: review authors' judgements about each risk of bias item presented as percentages across all included studies.</P>
</CAPTION>
<FILE>iVBORw0KGgoAAAANSUhEUgAAAl4AAAEACAMAAABVk4iuAAADAFBMVEUAAADAAAAAwAAAAMDg4ADA
AMAAwMD/gADAwMD/gICA/4CAgP/g4OBAAAAAQAAAAECAgID///8AAAALCwsWFhYhISEsLCw3NzdC
QkJNTU1YWFhjY2Nubm55eXmEhISPj4+ampqlpaWwsLC7u7vGxsbR0dHc3Nzn5+cAAAAAADMAAGYA
AJkAAMwAAP8AMwAAMzMAM2YAM5kAM8wAM/8AZgAAZjMAZmYAZpkAZswAZv8AmQAAmTMAmWYAmZkA
mcwAmf8AzAAAzDMAzGYAzJkAzMwAzP8A/wAA/zMA/2YA/5kA/8wA//8zAAAzADMzAGYzAJkzAMwz
AP8zMwAzMzMzM2YzM5kzM8wzM/8zZgAzZjMzZmYzZpkzZswzZv8zmQAzmTMzmWYzmZkzmcwzmf8z
zAAzzDMzzGYzzJkzzMwzzP8z/wAz/zMz/2Yz/5kz/8wz//9mAABmADNmAGZmAJlmAMxmAP9mMwBm
MzNmM2ZmM5lmM8xmM/9mZgBmZjNmZmZmZplmZsxmZv9mmQBmmTNmmWZmmZlmmcxmmf9mzABmzDNm
zGZmzJlmzMxmzP9m/wBm/zNm/2Zm/5lm/8xm//+ZAACZADOZAGaZAJmZAMyZAP+ZMwCZMzOZM2aZ
M5mZM8yZM/+ZZgCZZjOZZmaZZpmZZsyZZv+ZmQCZmTOZmWaZmZmZmcyZmf+ZzACZzDOZzGaZzJmZ
zMyZzP+Z/wCZ/zOZ/2aZ/5mZ/8yZ///MAADMADPMAGbMAJnMAMzMAP/MMwDMMzPMM2bMM5nMM8zM
M//MZgDMZjPMZmbMZpnMZszMZv/MmQDMmTPMmWbMmZnMmczMmf/MzADMzDPMzGbMzJnMzMzMzP/M
/wDM/zPM/2bM/5nM/8zM////AAD/ADP/AGb/AJn/AMz/AP//MwD/MzP/M2b/M5n/M8z/M///ZgD/
ZjP/Zmb/Zpn/Zsz/Zv//mQD/mTP/mWb/mZn/mcz/mf//zAD/zDP/zGb/zJn/zMz/zP///wD//zP/
/2b//5n//8z///9BjlLGAAAcgUlEQVR42u1da2wc13U+K3Jeu0suZ0jCouw6osgUBfSrSuWYtugk
Sz/EBqjsoEGNxHnYBeikSRoUDdzYQGKnKGDHieO6iQNbNuo6rowadp3YTiPHkhjXpPqgATUNyiBw
+aoSkQpIzlISydnZ2SV7X/PkLrlc7lJL+3wSOTv3nnPPmdkz994Z3m8OAAJRM8RAx5OAqBEyu/Ac
IGoHDC8EhhcCwwuBwPBCYHghMLwQCAwvxGVDI56C6iKDpyDwpB7DC8eDah9WHgdHBF5rCAwvBALD
C4HhhcDwQiAwvBAYXjWFue2KiBqFV5pATrQXrbpcx7anhG39Kxt4+Mniiuni0klcTl773mtwcPB8
43JdHdt1xKtifVP2wQ0U7eKK7pFG9jNZ7O22Y3A0JnMAbaqiGOQSb1EUC2AkLreQGicpJxxaqCqW
0S8PMfEhWVbbvDpT6zfSvGsgPyMJOT5CPumqTBpzVNXwymiAaGoLEXISUpK2mlKlId9Gql/4kGb/
AuXCbpckRWyD19aIpuiuIvFd831gQipribgel1VyXEOSorWBJHVhHG3H3OuMBLB4wl74Y/J5ZWaB
fAEH1fMrZKdRyr1C/7q5Mn3SKBw79RyT7kvmTiySukzueCvAc+axeb+lgwu5+RvJtjCdJCLf15o+
6JcBvKBM01ZbzzqzRBNWpy/2ee1AwzHhwyDvZ1zb4NrNycx2hjTcKnRYWzL59BF1ynIVD6o59SBz
OrnEvXp6WuPSN/80p5GL57mk/cbHAOQHMI5qHV507nXrBYBsL2hjZH/K0K4HUMcMGjTqODQrZDtv
9PZMGr1jTEOyn9mfJXUS3EBGo1ctI/CnUFKo2awV8xDAPeOzx/0ygJcmWKt2qyukHfLagTHD84E3
RWyrZOvZvfYdYvv+Zyxi2xY6ALe3gkk+XTvekfUUx2CcK5rX85IPGHO81uqFDCl73rH2HwV45x6M
oxKoFs8xPQiGdY4OZO3f+GrPIN2nP5LDNnRPsd1C9kMkW5zYVAcbDodzIOc8Sbqhg6fj7Q26U+oh
NpS5slwzoCL2nHZnhfsglOVcwC71KWxbaJ+2XUueouQEFP2jGLmpUCAGnJbcrqY57o83E8MVE3m9
FifDVK8mv1MrBy76ZQ0m0IAYNsFcjcpLS+f/pZPUkZsC8vXsMt3nAXRzmhQ6nuRpVuOXxUxPyP9i
h/291Mrrvg/DZuRBA7FEbWt3BXVoW7ZrybNqhk9Pu9vSDTH5IjuC38bJEGvGsJvahrlXZoXMR+6Y
39/qF8ld0EaHsW44Y0fFvzhkXE+mUKoDb8WJZDfspd+pYdJN1gFD8yQbu2bUYFl2H+wl03RlHvS4
P57ydiiEDzILRluL2G4cZbZnTpE6T0e09XA3tTTEokgaha5syOMlGFXYh1VpjE7nVMt49dMAow9j
HG3H1P5N3YSepo5Am1O2SvfytnwkH5X+p5uUFJmszbdIDyYATtoy7QQSS7sbaKSmFCvpSf7M2htn
Zcu8U3o7p+wizc6/T84mPCHRDoXwYYi1kG+Twra/c8iznW+RhQ5pyyI2/my5M0NibTe7Wm5R7PDa
0zfVw/z2I/EHu8mcC5p0ue9TAIdwal/ruVe1JnBlPwTJVvyMzbzyolRNr53mc0agC8eY8kMqU1fh
FZwir4fmbGzXFkJEdxar6fVqKz5WLTVdwjfkIGoYXrhiArFTpvYIBIYXYtuAPMdqTzfwFCCNFi/Y
GgJptAiceyEwvBAIDC8EhhcCwwuBwPBCYHgVg3n5m8YVEDs3vKw0XR2VLkmvvWprxNv1dPfwjZHY
QGfPpmi0jxkYRvUTXm2n1l/Vde26HNYt4TreNy3/emO5TdBoe5axt6ub8DLzGcf7OsyEEic7Mxql
3LZpAz6H1YzLtCbdMiBbTJTLOIkBzsftH7CCZSZVVwb4H7vSJxXFslTKmjX/MiCf5h3PGdkAS5G0
Ic8+9eQxmTbiaAMe/3betaUOcBeIPeaTZ8tQZM2Ca+QzGEcl0ADa9hr8vdf/Ru16BTon6f+HkotH
e2LgjMZjBfjQmV+klguTnYO05vHvvZx8JAed5378tVSB6hGZXXnYdfzLSTtGioeWThSEnp75edN3
bFg58dQXf1hgDS+90v9Sy9mvvVCAh976+cV2W8jTpgn+eVaCRHz50ot5eGh59ehhm3ny109cfCQG
zfKbu/LChW8mTjNb07/ueIG50Dn1oye+laNV1NbLBViJL1362BgsvBboj7N4s7SiXb6T8SUF5C+5
O9o4HCG+PDkxawMc18Dlq5JoOgLjlOjDKbLAZLIAdx+AcYUV33nI1btdAvN2xt+9U6jfZ/T2TDDF
uyXQbvfkRdOkL2rMW5RGq0lwJw8N9RrQiCfOhOSRg+6e4LYmjV6h+6Axx5lw1BYpazQN6ziZTTrY
TZXAdi+GNjtICJyeMdYwVYFyU/PXlSS/RpmsYXrtaRuc9nzB484GubWnI/JEH0Y+nIclKcDWDZBw
gzTaAPcXAj4RW9RV88oVaJ6N0GhxxURtaLRlQWsYHBxscHtPwVQdZvOfD8V+csmTozUhdiqXocWf
iZZxBmzz6vGJNeZEXQifIVrXLJ9PJIPMXEHJ7Y7QaD8T0pxxebXNq7OT9BbUmonfhs8x6mhq3/44
+fW4+x4wSYPuLCXbtpNRqCCprV7MSK9AV4gLxGWy3dD1ZLTMYQzYwtz+R9aYU5wg0/Y0C6Vj3QD9
hjG9ylSfEczcEcbRVfc5qisXtkXRDaN8kl+Ys6itfsuIPUuKZYyjOgmvwhHy60heXPBnDSWboW/I
uu0kQGKxlzJo5StYzRfk7NlQt5e9bYHxcXP+ajWul2+Rs+MAp5o6nl5jbp7XudHMeLWvkAb+3pJT
ZOftlPJ5zszNfFimHN177eQJV47YcsLc37h2C1+MKmzdZ0hLCSIoYRzVydyrDmDuuVTVeBi5YRpp
tCHUKY12m2Ad/XI1m0vOahhRxYE0WkQtwwsfAiLeRVN7BIYXAlEd4DPmak838BQgjXbbx4PV99AZ
WMXBEYFzLwSGFwKB4YXA8EJgeCEQGF6Id3d4mVWSQbw7wiudTitaexGKa3pdduqQ3Fy0PMiHLaV+
1frebYFPK1T1ZFGPv7KFJqNOrSKNtrzea3BwRr2Nf4rKrUMr7Tt1sWh5kA9bSv3aGh+eaf1fkdLn
Lnx7C21GjyVvYR9c5uBoZJ71+is3n2yfLgpS/ZTS6sSVJ/kF7CRoLtf0ofuZhtVHc8UO9ctKC5N1
c7qqLDktFWCZX9s1mWerpTleqYQlS/0iPa2ny+wk5GdEd/GMHKf5auNKgjFrVVdnJM5z1rK2AnpJ
jxn2otwKaUOh6qKcCKfHPip8Z7lr0y19imH1yYzJK9OjpQ0S2+391NNAeyOayEYr5HhOW2kZs9GW
O/fS/ZWXKzMLKYCDj79YcEuOnSLDYKs0M8B3W1meV5G7Fa54UTkIcPPLuTilOzQcE+Uf0aYEx7n9
vNQKsJjILdDkrizHK5Vp+Ynz8k1MwNUVduTznxV2v3T+VaJ59QX7dRrpsWlIcR2aLzYNfr5YrreQ
k72cbH9BWRbzM6rulz86Ta22yjxHbcMxov5i03LHi1R3ycz9F/VgdfrU3QDWvy8uhdo7eG6OfxJy
Ip9uew7jqJzwIpOv3/f3OINVO2JMiYJJo7cXwJ40xKoAewIOqJ74vEFzt1oay9NKc8KKoWO8Q4TX
oDGRJQJzQNPU0jyznPTa0McYreDrCjvjrh3IGAdsxpjopcE/bkAj11HHYMzx2xJ6Essry1F4h7pg
UCm3/AjzzB7nvlM/p4y56yaYLvHAvA5c5mxuQrJD7WUMkQ5XyEn2EM2n+04e46gEgouhKU20/baj
ARYp+Rk4CuECykJdw2kFlxFrdhY++8vBAG81SEylfNP5ffmVnqCAedUNg6lZNlEK6a61Ax7T1byq
sEp06MeBo0GSbJQQK/LWMvYrhHLXks3h10P5cakvnS6TN8zSHc6Fj1fIzV/Nctqy/LYuMrhiYrU0
jXb22UjBD3g+2dDDhBH+IZxjloRWA8CemPxoSNrP70r0YgC/A3Phmzlj+fkn+b3Bntjso8XskG0k
+ayxPEN1aFbaqL/hHLW9JvcstiZ3LVFde79xJchvQVAm3J7jPkgRcq1L57U7IJqzFrHO3KshUmDx
fLI+lE64cZgPjqEcs63QJXt5WtlMnX0Xjd0zYjqnw80KGanmrABtmshohnE7D9JVyQosP1POwI3i
441wRmV9hOC8ujr/OQrdazhlygzo3gu8/mOU/GpjXN1QefH8uLDyq7GD/p68z1FCeinQlKCcNmS8
Ru4wRnHRXJlzL8W+EBHI8HyyPubziijI29Kt/rRjl5KbolzY3e6si+d0XVjuFJe8ITvzABdC2WqJ
zBsfZIxWCOlSO7cqbqg3yLdOkrlbSv78v/ICoXP2ZiXMtWV675ez3v2JTF8+sku2346UR3x3kbir
I0Cc0rLJkyG9C2r7VFAucZPSR87XIWRplzP3KhtvHV6bCnbDTLLpil8KV7kmmJ/8x9b0YG1P4fyV
SKONDIHeydh8eK3eOCQtrKU5K/YGenLFt+/yFm789T/9tlzj5wZJCUOqBJBGi6hleOFND2Ib7xwR
CAwvxM4APrKp9nQDTwHSaLd9PNjxo0ShfFGk0SJw7oXA8EIgMLwQGF4IDC8EAsMLgeElYF5mO+Zl
8gfDqzTS6fSA1rZp0q2hrF12/vVtOlhhx3rM9bOE/a9vKhtt0sIwqkHvNTj4kLrIP62pKq21tBBb
U/bLbTpYbsfUezaw/8tNZaM9q2NvV5PB0ciseP1VSpWGGOfUzZTNWbhmXD3JL3czrsRHIH39R+mO
y2llsvSfo1EuoqkpjBery4rRxvW9fLHtmkJZrSKPrMUYrC4bdkhie4bM6ojpAcvqF/5wtizNTetm
o1Wucf2kzNwRVu7nxX3GzUbr6Woyp/lCe1zj2WiFL9yeoezDOKrJ3KvF50asTg/2Me7rvCjgLFxd
nn6d71+t2kraJd22yrnGVr87GARdSV5LZDSb8WLN8wvZHNdfsB/fy6QuJewE6SxTmmPeRDacwdq6
kFPuJd94U+7EJYDFOKsjpl82Oo4xf3g9wPQpz/atP/b8vPpNe+4gt8/tvF9p/lzAR4n5eO6CGA/t
3yR115eFRc/ejzFdaA3Ci0y+DvjzqCnGPA1wXwULd8J4kO87Yzy/LP+ixmEitHramZg7zmQYLzZj
aNcKfS9fbHYOTFLwLZ5HVrqfMVgpx/W7dLn00H7bq4N5Y65ngvvD6wXDluMT+z0/nWtA40RgYecT
LL9t2MdJQxO6k8as6vqi+b7sx/AqhcoXQ1OGRNslO8yxFbTVNQUQzOUa3omwbYM5aAUpdoh9fU5b
/gZ7kOWRHTwETovT+99zLseV7MWa5ty6iHqYO8uX7rt+etV+XlqA9RLiimy0IV9CPIMMrphYrVY2
2rnoXeBnzchd/S6PhRvKLzvsyZleLRTJQRvIF5uCuVeB55Elo560dP5eMjwNc44r2dMWvboAhkPc
Wf+5g/DTp8gKO8MB74ejxwLtrndhX3BmX6u5V5Qx1NwV6Q3lfXAvJ91KQc6r2g37yDgzNGTSidWw
A1JXW39Ehg9DHnc2f8KiMyGN55FVLUMh9xV/7jCOqzpkvFbw6gIQ9W7AsECVNc9PieegJeXCjtxF
mbNcTvgYwDL8rlLEFw0XzdVk7jWQW4iU3XfXQPhlalM55Wl+xZ+9JcB5nbcHKKf2Yl/Hy8Cyv2Y+
funliAzvXlOyyBd74QdM9g1LbkkCNOly3ymAB1sGsnGA5AuHnyNSE7wuAFEvwLPM/ugKz8+zH1E+
keT2uZ1M9gsLrtwk9zGAMc2aCvoi7F3xCsZR1ede5T++yC7X1SGbe966pprtYTbaKLYvG22zDbsu
1lmuacNeqmZzjw1gNtoSQBotopbhhSsmEHV754hAYHghLhfwkU21pxt4CpBGi+NBDQ82j4MjAq81
BIYXAoHhhcDwQmB4IRAYXggMrzJgVlS1WRUzWIXLT6uFBtjW1STpyU0L/l3pfGO/GNt0a4+FWjMa
cn65MERkSbvFHBVl0apkIhvYy8beS+FT9GBXvJDK1n/v1VO6yt58a9eFuiwrEygXhgZZu5ug0Way
2NvVz+CY1lnuWIdlqR2JyxrjzSqK3qawnLKGy5sdSdBcs4zjGvfKhDy49Nt2jeaNdZKc8Uqpu5bI
SSuJHLKCMdumEhOuisKXl3YtS345a09XRbvpgG/MX9aUKrLRDsVltQXAkhStDSQJs9HW0dyrMJ1c
BPi+1vxBnk+W5hYzZxZsZ4aW09yxzzG5gwu5+RsZp/W5C/Y8/zOpKy+6kUGwXkt9HqBR4rllV2ZO
Grt5TtqzjsghKxiziyfshY8zlT9J5BJ8uao9HCjn5Nlp0W7AFveX4vvTr/M2b/5pTiMx3Jy037gE
ID+AcVQ/4TVlUDrsPeOzx1k+WZrDlvFmJ1k5zR37KpNTJRDJX/+KfOLjuSvvIXdglqalHYdmWjxv
9PaInLStbg5Ze9x4m04DekHjU7XvzYFIhFvYHyynGA+smndtcX/ZOG30iry5vSxvruIw9u4792Ac
lZybbeti6HQ01SvPYRskvnpcVZ/ZGk4I68tvQL/lKoIx67R/46s8C67TxvLhiiq/PB1JohvxLZiN
duQmlo3W0e1dTXPhnFoZXDGR1y//yeC82X8z1+RyddwSn0Hrs119+RD9di3j1VeJ8brUygFOaKMc
WMFWI1WB8iIeRnzzstHeEJPJoAjS4m/jZNw0Y9hN1dtzr4e7Zmhm91HoyoYrWqGbvzAr63COqwl/
yz+BJ3/aMukV0m2CdKadNGNr0dyyyjzonOConIG9ZHPH/H46bzrtwB1ePtyHtWC5z9DuZp8kLepb
CkY5jXZ1luXcVS3j1U8DjD6McVRv4dVj7SVff/4WJRdZ38lzx9KeNaVYlOO6Gz7QIi/zPLRCfiG1
+x/I3vO7QXvkItnPt8lHwo/H5t8nZzk9e/6IQkOhh2fBbUzCY00fF0f9gBos/9xuV/l59mmwVbHD
vr2pHua82sQf7T4KnMv7KYBDOLWvk7lXWbOzbYO551IVKJhO8zmk0YawfTTaTaPWuWPD56Ea06bV
VnysWgJIo0XUMrxwxQTi3Ti1R2B4IRBbAvIcqz3dwFOANFocD2qIFTwZCLzWEBheCASGFwLDC4Hh
hUBgeCEwvDYDcxs0tqaHqOfwcuKK3Ox/tdGsr1eum+W2GPaU0NBXK9IrkY32McxGuyPCq1mZOR/b
W7K6Z11yazFcV1zDtPIV6QlEq3owG+2OCK8PjRvGhSzNESsn+Dfm54i1BLlVnQdHC+SoTZ9UXfn0
kByfp9qHaV26RRV02HSLIofy4nZZUkV6xI84z0bbpioDOs1GK2sWXCOfwTgqgW1+x8S6mPlu/FJD
AeDxnz1x8ZEYdE7CQ8urRw/b4IzGY4XJzkFS5DyVbYvZopygc+9T33TlHz73+KM2PNT0P033k73z
Zz/HNKDz3G++lirAQ8mzz8yw10PsalmuSK9z6kdPfCtHq1ZOPPXFHxZgJbF06WNjsPBaYIVtFmlD
q/X5jolfF3JxrY3niOUeihyxT/o5Yodz8IAcyFELRwxPPmOMk75PG4cxyn71GbHRvLiFdyrTgweN
Oc6My/bCndcDNJqGdRzAwmy0pVBni6HNfba1bo5Ys8PuPx7IUctIrp68YLmuZdqSH8mBQDraSvQC
2Wjb84WeQTCvKkDz7HuZRlsUK3pdngzFBGPhU+vniDUebhkKMmxdqRx7nsAyzK5l5vJZppcXN2ZW
pgczrkTz6vEJ6szyTPw2fI6xQ6b22X2OmTpGtiMua9bLEdvu5YhtPjAbzFHLpIT8XugiYlkNugX7
9XRw1FK8vLiNo5XpQTeM8ocQhbn9j5BNv2XEniXDp4xxtAPCK5NJXlFYINsPy8ucmP92SqE5YrXs
bSfdHLF3nLa8cldPyDfINHtsxlCynIdLubE+TtpuXlz5UGV6ENdu4YtRTzV1PE029xnSEvH3ClyT
uUPmXlvBxgRcw2KdT4Q9W7ZeCWA22ijqmEZbOTYg4Dbf/qybF/etP1ysSK84krOYjbbUeIQ0WkQN
wwtvoxHvkak9AsMLgSgfeE9d7ekGngKk0eIFW0NgNloEzr0QGF4IBIYXAsMLgeGFQGB4ITC86he4
AhXDqwawNKmfLu4qxdktQaVFYHiVgTbddO7TZ9bNgUsxiKcKw2vzyKoa9KqPcB6t3hfIa5tO8TyS
I5rISNumSaoOMCTLahueOAyvcpCjBKCJ7/KEtCsvsry2YzyvbcM0kzh4bo7/VXHJdOLLAH3J3IlF
PHElgKtVw1MrlwhJeY4vGXSj2JwG+RJbUE83ghTJxRPw+v7AUnvI4J+08/XJc6wDsOyj7l0jj5rr
0+n0qrcHXiiZqSQdLs9CX8cMnjgcHMuBtI/82hfKPDrskXoZvIy0V4L8Ftm0Lp3X7sATh+FVDv43
OwRWtt1NokyhtoOe8CVSoPGMtCu/GjtINtqQ8doQnjgMr3LQceJmqfXEHMuBKzBvydkA0+yC2j7F
PiTu6qBzjMRNSt8FPHE4td8e4GLoII0W73NqdWoRODgiMLwQGF4IBIYXAsMLgeGFQGB4ITC8EBhe
iHKQucz69dUAhhcCey8EhhcCEQGumKizude7AbhiYhvObYXhudXLvQ4awMERgXMvBIYXAoFTe8Tl
uM/B3gtRQ+CdY/UvWX73mKG/y70L83TYdlOq/t2aXplt/25PL9sDXuV7XcoohlfVo4ufZPa/7Ohy
vxhd7JWv6kKv1LavnoFyPchEjrSkURwc6wF6sE+oNKardF1U1Rr2XjXuyCoZVytQzUSf527etl62
B3rZB4zhVasOKUP/Z8q+MXfHRrLdrCp4mhXaXtNORR4U08HwquWAJ2YmmxwjK1DVt2x7qx4U18G5
V32MjZktDm1bH5f1rc/m1upgeNVRJFa+2qJa6zSqvd4Dn9pXP1SCTwnKO72Bp06bVQ0b3UID+mac
L/bcq4gOpmpH1PJKw8ERUUNgeCEwvBAYXggEhhdi+9AYuTtGILYOvUh44SMKRHWQwcERgXMvBIYX
AoHhhcDwQry70Lj+zH/n3VOi73UfXtE+bWUHH1F+J/keC++u4uCIQGB4ITC8EO/d8MqUWbtGLpPx
Sy/T3zUzRY1ndsTxeL6XcqmeT321iGgbvY5gp90K1eHx6Dvw1G9+cMxkxJXkXRkZ9k/UBK84LpmJ
XElCzJfe1m7MNR48GneTqevj4bYg5H+9n/pN917F3kSQ0cM1wX33rRYewTL84ottjy/d/7/WGd/X
+jweaidkvN5PfYWDo54R/yL9rr6mT17TN+uXtb/Wi9rWw9v6Op5M5MyvdbB+T30VXwKgB15StfHp
0jN1MRNbZ95bL8dTBsO2bk99Y3XPA716Nng1QSbwkrLLH196yKcdezz16mqlz7109h4VvZInF4Gb
gm07+5k1A0dmg6cW9Xo8ma08NNr2U9+4yQPTS/esfg2Pu7CknvEqec22Do4Ra0Fn6CfhU90fT1E/
6/nUB14C4F/dUe72yk5adRD9k/ZO8j36J219o4dZdXoceokvA1Hf3xvssEU6xcNrZQd/Bfkd7PtG
K3B23PqvxnfFUaDvdQpcMYHA8EJgeCEQGF4IDC8EhhcCsT6CDybwDUyI2oUXvn8JgYMjAsMLgcDw
QmB4ITC8EAgMLwSGFwKBQGyM/wdyLNAOfGrfuQAAAABJRU5ErkJggg==
</FILE>
</FIGURE>
<FIGURE FILENAME="Risk of bias summary.png" FILE_TYPE="PNG" ID="FIG-02" MODIFIED="2025-05-11 16:22:39 +0800" MODIFIED_BY="[Empty name]" NO="2" SHORT_VERSION_FIGURE="YES" TYPE="QUALITY_TABLE_PLOT">
<CAPTION>
<P>Risk of bias summary: review authors' judgements about each risk of bias item for each included study.</P>
</CAPTION>
<FILE>iVBORw0KGgoAAAANSUhEUgAAAS0AAAK9CAIAAAD+D61nAAAeDUlEQVR42u3dsY4lRxXG8ZGQEMEE
G+wT8AwToREBgoh3YsMJLOFw3wLxCBZrwmUjMoTZtewNHCyQ2cZq7jKSNcx09+3u23WqTvXv6Ab2
9fibmqr696mqrqrv6koI0UIMQoh6gUMhcCiEwKEQOBRC4FAIHAohcCgEDoUQOBQCh6Jwi9ophUNR
sS2XfClwKEo15Ob/KnAohMBhv4lRy+JQ1IfQiBSHAocChzjEIQ5F9RYFIQ6FEDgUAoeiiRa1tQ2H
omJzPvwHLYtDUZ9DKOJQ4FDgEIpaFodCCBwKgUNRaTjKvASHQggcCoFD0VaLGpTiUNSdJc5/I3Ao
cChweDAUtSwORc1poSkiDoUQOBQCh0IIHAqBQyEEDsXDZVIti0NRpzmn/kHgUOBQ4BCHAoeiyvxQ
y+JQCIFDIXAoWpgimhziUNSHEIo4FDgUONSi1ktxKITAoRA4FC2NSzUuDkWF5lQJOBQ9cyjN4lDU
RHG0k+g5OBRLJ4eXN+68gs6DQyFwKI464tVncChWD013h9CIFIdiBS07tiwOcSjq04JDHIomaHnY
VfQZHIqlKGpZHAohcCgK9RVb23AoatFSbiVW4LDbyWHRaWfp34VDMZdbcIhDHFaolyVfHhNFfQaH
lbty49VlNQWHottkKHBYv1sfeX744wKpTIvDyhAmyjZaE4c4bG5yqHFxiMMe+wq8cVildgxKB84Z
OBQtoIhDHIom5oecFXHYSrdWCaaIOKwzwHPCQOCwFQ6HPEs1UhYOcdhEmU3kcNgniknfW2hcHAoc
ChweuUULzA+tl+KwQlbJtVJfumw6CQ7FimcHDnEoGhqRFt1PI3DYw1wrXdaynwaHrfTpI18SJXCI
QyjiEIqpICw6PzQoxWHl3nzwirJDAIcChzgUOZP5UMaXG4c4FEtpKecHbIiOQ1GTQ4FDgUMcHn6u
lWtLzb4Fdq8+DpvILULgEIeN1ob6wSEUQ8eldjXgsKHJ4ZHvidJJcCiMHnEo0qK4+/008MZhD3Ot
KmPpXQov0+LQGK/z2rD8g8NOOJwvW4mF0x3735IvcYjDHBkgXZ8OeHbg0PywDi3GeDgUPWeAQicb
h4Q+IjgUlZ8gu5/kcEYEh3M9I+ZO3nQ3o+IQh3ILDnF4+LncwXteaSepw0KIw0UdrsSS6e4cOhWB
w6PkwyNnALuLcCh6Hh0MHE5xuDwJZKmlsPtLd1cubeGIw07Gpe1nACuxOMRh/QwQc49wojLjsMOp
Ufs9L+lbPvvacNjbSCzds0PgsAkUD76vTeCwzozIKP3R9Nh7Cxz2lgH0aRzisHIG0JQ4xGFDZS6a
YEvvp8GhSN8/Aja+DJyGcYjwtbmrcVpwiMNWUtaRnTMGN4XjsMqMKGkG4CSFw55TYomz7d5b4FA0
lGlLa+o8OIzDZkh7an7HeljypcBhqT6d/QKLZueHGee0OMThxnHvkTNMlhyOw97yYR/T5qPNaXHY
20gs7/NOT1MR6TNA3mdH6fspGx+R4rDDnpd091m5Zd4sMwscVnia5uIw4J2n2+twWKcVS2eAgHx4
8BbEYfpWdJYvuH+3/yjRWj08TUP7imcHDj1Nqz+VEo2lcSiqZQBrSzE5HIeVn/0ldnvkunU7C4eJ
HGxweH5EOv/lQTjMuLZkvdToscN8mHdcg0NRYX4IwtKzZRyK+s+OvQh3rz4OO3/8H3mMh0NRPwOk
2zNdaE9srkyLw56nnY3vmXZvIg43dpRmM0B8bbQ/lsahuZYM0POzA4ddrXkU7Xntp5p4FzrzQyiG
FrjQvrZcORyH1jxWdJEUO7nyjg5SPFVx2NVzOiOHJcTTzcNx2Nt4KeBEVaJxR7LBFzbi+3T2O+p1
Gxya5devDfWMQxxGZ1pvU3HY8yxuKHxkPuN5fONSEZpbUuyZnsldGcvM70kU53DI88YsZlw6Whv8
nkTxfJhuxhW/AoTDTJy4dXvm8ZHUSQqHQg5fkcaLPu9wmLLnZZlu5R1LN56scNjb+kHeN2ZhHA7e
4wvZ72xfKTEozTjixaHoKtMOCT05cFi5c++uvHt3SfT+0IgGhzXXDzLupymRtUr7+SRCEYddrUyk
O2Fc2s/H/BCHTaxMZFxNOe4MCHWR6wcZe563CzgUDfWVFBC6V7/DZJjyyer2CvkQirVGvJpyvjbk
wx4Si9sNE90U7t5EUXPNI53v2hDo52NcKoLyYd4cHnBbDw5zD02HArvPcr0AyPs2FYeyVs8T5iOP
DnCYm8OYHZXOW2R9xqEu7DldekdlobmWwGFvI7Eh7S7QElkrqesODkUnqyml3/J5jy96m2v14XCK
wx7Gpe5rG1KtHuOwq54nnibYorNl80NhvFQ503pvIYqjyPGvjxEvDmtODg+4/3gKGDdu4FB0SEvR
Mrf/BMRhK8m2cVqsl+KwPi1DkkMAOJypauNS6wfpORwKvLcI2E+TZVUMh5VnRIVaNFHKGngB4LBW
PvTeIuMsDodNrKYcvE9n3I2d5W4rHPb5yCi9EusUGA67wmY4/Eps0hk+DitnGH1amXFYbbpV4paa
XE7UGW+Rsa+tKwj3nRolvc9b4LArDgNWJsTgHuFep4gpWjdjaxa9rxmHovKDI0Xj2i+Bw4aAMXp0
DhiHho7VRo9J703HIQ4rZNp0p+aL3puOQyiuoOWYe8RKE47DTkZig/P4Aoft9Olcax5hbh/WaURu
DoeEu890PxzWzC1qWFXgsOZILOl5/IAd5DgUnh01x9KR90ThUESP8TK6oxUSb3mlF4erW7HEEzrL
XS+5OCx6YgaH6XNLrmdH3vkhDnHYxORwR2ZKX7ga6X+IQ2sexXNLxlmcwGHNPp3LeVM/wWHPHA77
nfQJ9oow7sBhnelWsxyah6dO4Dis04oZ7yDEIQ5Nh7YUO9ft9yWK7Z4oKHaeW9qfH7onqs/JYfs+
REk5FDismbUSndbFIQ5x2OIAoeU5bem3ODis0/MGdy4lnNPKh7JWdG5JlwHMaXEoazUxeiz6VEp0
CBiHvXEotyQd3+Kwn5WJpCeM7afBYf9Z6+CjR/tphAxQuczmhx0OShOd9Mn17BA47C3VFLoRo/TM
0736OOx81Jfub09xRgSHnfRFGSCgnr3H73N+mCK3dDB6xKHIPcYLu4EqxdAAh6IOipF7gPgB47DO
uLToCiQOdTYVer6rpbtltPQdEwfMWjhsYuiootLVs3Gp/iEDVK5n6zR9ThEPTni62sCh6K3n5X12
pJhW4BCH3c6WE53Kx+Gihhzy7HsslAGsWuGwctbKdS9GuQxgbQmHOBRtjWhw2AOHGXcIaEEcNjHM
M9fKlbVwKKI5zLuPtBwtOBTRmbbcFCjsCFUi1x0cVptg5F0sbVl5sB6Gw/76R9LRadJ7D3Z8RuPQ
c/pYU/E2+wYOe+PQPu/54TQOs47ac0FYrk/vrpzOlQmHnc7LucGkHe3v+4zGYeerKUc+b5Hvuawi
+uAw4/xwyLMLFIdQ7L8qUq+HmR/2MDnknDEU3k8zlNy5an6Y6ZkngjlMpKx7GTo297w7IOE4rMOh
NNvBiPdhUxqX5kMxeAdJ+1u9Pe9wWGF+WPoOwpmE0JRy3v00OOxhXBr/tr3EOeMsl76UaLvdnx04
7Gp+iMOZqpYPoVh5RlTu3sRENzK23NVxuG72oloSjdKL5sMilph6Q2SfQ3jYbDnLijcO+0/jKZRz
zQVwWH+u1XgGSDdVLvH2ImDcse+zA4ehtJR+Y5b3FtPUqwbeW2Sdt0QW+7Ao8iHFYUNP68aVS8w8
0+3UwWGF+eHgRJUEjsN2et6Rb4Iw88RhWxwO++07KzESC157LAd5ywXGYYXZhZvCY0bpYedacBg3
ZCrkYq/+k55r8d6iWv9IcJC0zLg06TvPwTlgHHacw4sqH3pkjrrgp2nY+kGKe/UzvsXZ90ZGHHaV
ad2rX5SW0en9LrWBw95GvBnv1S9dz+5N7GpcekDf9tTjfxz2mbVE0lF60Rv7ncfHYc0cnuVtu/cW
UKw2EstVFUYiOFzx+D+yt6637UVHBzjsakY0OEY0/QxteQ8QDntbmch4DtiEBYdNrHmo53RZ13mL
6Ip2Wjf1KH3f/TTuiarM4dD8eYsh5zngpO8PjUsTc8hpLHKUHrCfZq9nh06wtCHVkiepcamolmlT
5/As+yVw2AktnVXLQWsAIVM9o+hTUAwdmUzisGDPeLhaWLRR9312FHqJPxSwEyxnjfZoet/yAi8O
z3NYtKOU6By7WxEVUi463QqojR3/BByuaMUSuSVXzytRM+XeeeIQh4taEYfBLYhDHMqHPXBofhja
igFvFwLOQzT+/rBoPT+SanybPg5bwV496AM6gRA4FAKHOBQCh0LgEIdC4LDmny1EbODw8Z9NmXI7
yjikTBmHOKRMGYeUKeMQh5Qp45AyZRy2zOGH7z/cvb27fXP77PNnV59dXb+6vnl98+KLF998982F
yj/88OGf/7x7//723btn//jH1du3119/ffPhw4sffrhU+fsPH97e3b25vf382bPPrq5eXV+/vrn5
4sWL775pt8zl6jlXC+JwJF5+9fL5n5+fGu/p59Son3756Wblf//75bt3z0+N9/RzatR//Wu78lcv
X/75+fOxIl+dsPzy0xbLXK6e07UgDh/H6ZE52n4PP6ef2aB8emSOtt/Dz+lnNiifkt65Il+dfqap
Mper54wtiMPHz9GzTXj/mXqmTimfnqNnm/D+M/VMnVI+ZcJlRb6ayorxZS5XzxlbEIePZxRTg5nR
4c37b98vVD7NKB4OZv70p6tf/vLqZz/7+Pntb6/+8pfHw5v//Gep8mlOODUcHR2gfvu+fpnL1XPG
FizL4aqLA0Z/YOom30u+nP+Np2n9wiacGduMKp+m9Q/b6ec//1iwP/7x6g9/+PgPv/jForHNqPLb
u7s1RR4fnQaXuVw9Z2zB4hxeshY8erfPhV+eLc/tm9uR1rqPsVa8eX2zUPn9+9vRAczf/vZR+6c/
ffz9118vVX5ze7uKw9c39ctcrp4ztmA1Dp9mqvkCXEjX8i/vF7iXt+L1q+uFyvcL3I8+f/3r1a9/
/VH7979//J/evl2qfP+KYvTzq/8fktx/+eq6fpnL1XPGFqzD4dn0VZHD8fZ72pcffBYqjz5Kf/Ob
j5K/+934XH+h8qpkeP+pXuZy9ZyxBevPD5dwuPwiyuW8NfI0/clPPgr//e8jTbhLPhz9XJgPdylz
N/lwl9qoPy5tjcP42cXUp+X54eVl7ml+eHltJBiXzsO8GcLqq233n/tY/i647nrpjmXuYL10x9qo
zOHZfDif8bbNFRt5+zTfim2+P9yxzB28P9yxNqrND5+6O4wiN/q/z3wz6nc39dfZT1O3zPbTBHHY
eNhfWr3M9pfi8Pxu/fGVt/8NZj5598lm5f/t1n82vVt/u/IpK06tnZ6+f/dJi2UuV8/pWhCHE0++
idNrozOKVcpTp9dGZxSrlKfOH47OCRspc7l6ztWCOKRMub4yDilTxiEOKVPGIWXKOMQhZco4pEwZ
h3U5FILfk3xImTIO9Q/KOMQhZco41D8o4xCHlCnjUP+gjMMcHPJ7iikzvyccTga/p5gy83vCofP4
lcvsPD4O3U9Tuczup8HhZI3we4opM7+nIA5XmT0N/J74PfF7KsThhQvB/J4WKvN7yt6CcRwO/J74
PYXUM7+npRzye+L3xO+piXy4ikN+T5vzIb+no/s9LRyX8nvi98TvKcG4lN9TO+ul/J7y+T0t4Yff
E78nfk813x/ye7Kfxn6aCA7bD/tLq5fZ/lIc8ntqosz8nnDI76mJMvN7wiFlyq0o45AyZRzikDJl
HFKmjEMcUqaMQ8qUcViXQyH4PcmHlCnjUP+gjEMcUqaMQ/2DMg5xSJkyDvUPyjjMwSG/p5gy83vC
4WTwe4opM78nHDqPX7nMzuPj0P00lcvsfhocTtYIv6eYMvN7Ksjhwot9VwnyezqrzO8pews2zSG/
p4XK/J6yt2Aoh1MeT0t++wa6tnHI7ymmzPye6nC47T7veA75PcWUmd9TWQ6XnLZajsr8j5W4dZ/f
U0yZ+T3VH5e2zCG/p5gy83tqa1x6tnyb/Z62ccjvKabM/J4qc7gqH16S8bZxyO8ppsz8niqPS5fn
wwv9nra9Pxzsp4kqs/00pTjMFfaXVi+z/aU45PfURJn5PeGQ31MTZeb3hEPKlFtRxiFlyjjEIWXK
OKRMGYc4pEwZh5Qp47Auh0Lwe5IPKVPGof5BGYc4pEwZh/oHZRzikDJlHOoflHGYg8NyDkf8nh4G
vyccTkY5hyN+Tw+D3xMOK5y5dh7/YTiPj8MKd5C4n+ZRvnI/DQ6jPX34PT2aufF7qszhilvu17g4
zdz4trwY5Tx9+D09DH5PjXI4/2Nnr1ocxXUD+eU8ffg9PQx+T5ny4UIOH12LegmH5Tx9+D09DH5P
HXJ49l+vGnA44vf0f1/ye0rH4cK79Kf+9azt1Nln3i6ePvyeusyHLfo9NcXhMHaT/+Y5wOWePvye
ep0fNuf3VILDzX5P235jOU8ffk+drZe26/dU4r3Fwty41/ywnKcPv6fO3h+26/e0nMOnN3Zc4ve0
4/vDwX6aqDLbT1OZw0bC/tLqZba/FIfVHI74PT3KXfyecDgX5RyO+D09mtHxe8IhZcpNKOOQMmUc
4pAyZRxSpoxDHFKmjEPKlHFYl0Mh+D3Jh5Qp41D/oIxDHFKmjEP9gzIOcUiZMg71D8o4zMEhv6eY
MvN7wuFk8HuKKTO/Jxw6j1+5zM7j49D9NJXL7H4aHE7WCL+nmDLze6rPYQm/p1XOUDO/kd9TTJn5
PTXK4fyPLfGZWfLl2WLwe4opM7+nTPlwL7r4PfF74veUiUN+TzFl5veUj8OFPjPDZc4ZM888fk/8
ngZ+T5Ec8nuKKTO/p2QcXuj3tNYEit9TTJn5PSV7b7E5Ny6fc868I+L3xO8poDaqcbiv39PoT569
FMR+mrpltp+mMoeNhP2l1ctsfykO+T01UWZ+Tzjk99REmfk94ZAy5VaUcUiZMg5xSJkyDilTxiEO
KVPGIWXKOKzLoRD8nuRDypRxqH9QxiEOKVPGof5BGYc4pEwZh/oHZRzm4DCXW9B98HvK24I4HIl0
bkEDv6fkLYjDx5HxNLfz+NlbEIePn6PpbjdxP032FsTh4xlFOrcgfk/ZW7A4hxuuMxwpWaDfU0a3
IH5P2VuwDocb/t8wv6eMbkH8nrK3YOV8eBaVveha/mVGtyB+T9lbEIdPvkzoFsTvKXsL5uDwEp+Z
tfPDjG5B/J6yt2D/HLY/P+T3xO8pAYcX+j2t5TCjWxC/p+wt2AqHy61gtuXG5RxmdAvi95S9BSM4
nLd2Kuf3tO394WA/TVSZ7aeJ47DlsL+0epntL8Vhb25BA7+n5C2Iw4knXyq3oB/nivyekrYgDilT
rq+MQ8qUcYhDypRxSJkyDnFImTIOKVPGYV0OheD3JB9SpoxD/YMyDnFImTIO9Q/KOMQhZco41D8o
4zAHh/yeYsrM7wmHk8HvKabM/J5w6Dx+5TI7j49D99NULrP7aXA4WSP8nmLKzO+pJodrf8sqF6ep
H1t+KePA7ymqzPye0nC4ysXp7A7ahV/ye4opM7+ntjhce7X+DJxr7ynl91SxzPyeOuRwbdKb+3l+
TyFl5vfU3Lh0PpsNi+/S34VDfk8xZeb3hMO2Zhf8nvg9JeDwEr+nhd6mVVbb+D3xe2puvXT596U5
5PcUU2Z+T5U5HH2tN5UnV7k47cLhYD9NVJntp6nGYVNhf2n1MttfikN+T02Umd8TDvk9NVFmfk84
pEy5FWUcUqaMQxxSpoxDypRxiEPKlHFImTIO63IoBL8n+ZAyZRzqH5RxiEPKlHGof1DGIQ4pU8ah
/kEZhzk45PcUo5zRSYrfUxCH/J5ilDM6SfF7CuLQefwY5Ywn/Z3HD+LQ/TQxyhlvvnE/TRCH/J5i
lDM6SWXye1p7adpZtYV+T6ucoWYKxu8pRjmjk1Qyv6eFlhXbdC788myN8HuKUc7oJJXM72mJR9rC
lLUXXcu/5PcUo5zRSSqf39PTq/K3pax4Dvk9xShndJJK6fe0xJdirena2f9l9JuW/Q8b93viJBVT
5vr5cOH5yM0ctj8/bNnviZNUTJkrzw+X/NJL/J42cMjvqcp6aQonqWR+T/PITdnLLERlW25cziG/
pyrvD1M4SWXye5rh4cffsnC9dLnf01pnqPkasZ8mRtl+moh1mvbD/tLqyvaX4pDfUxPKGZ2k+D3F
cTjwe4pSzugkxe8pjkPKlCOVcUiZMg5xSJkyDilTxiEOKVPGIWXKOKzLoRD8nuRDypRxqH9QxiEO
KVPGof5BGYc4pEwZh/oHZRzm4JDfU0yZy9Uzv6f0HPJ7iilzuXrm95SeQ+fxY8pcrp6dx0/Poftp
Yspcrp7dT5OeQ35PMWUuV8+d+z2NbpMrTe8u1k78ng7lynQgv6dVFwHvkq82WzutvTeR31NMmcvV
81H8np52+iXZaf4nh2I+M437WzTu95TRlekofk9PL+pdmLJmfvJsAbZxOE84v6eKZS5Xz4fwe1ru
NnHheHLJbznrM7OBQ35PMWXuJh9W8Hta5TbxaGgaz+HZSSy/p4pl7ml+GO33tKHfX87hZr+ns4eg
+T1VLHMH66V1/J4WTsaGNdZOZ+eHl/g9bXtvwe8ppswdvD+s4Pc0dc3G/Lh0WOaFODWLu9zvaQOH
g/00UWW2n+bS94dhu1tq/Ub7S2PKbH9pExwuucSqFvn8nmLKXK6e+T3lCH5PjZS5XD3ze+qBQ8qU
I5VxSJkyDnFImTIOKVPGIQ4pU8YhZco4rMuhEPye5EPKlHGof1DGIQ4pU8ah/kEZhzikTBmH+gdl
HObgkN9TTJn5PeFwMvg9xZSZ3xMOncevXGbn8XHofprKZXY/DQ4na4TfU0yZ+T1t5DCj39P8jj5+
TxXLzO9ph3yYwu9prSPNffB7iikzv6dLOczl97T2S35PMWXm97Qzhy37PW35kt9TSJn5PV3E4RK3
iX39LYYL/J6G5v0P+T3xe1rN4XKfmRb8nrblQ35PMWXm9xTB4SWLLhsy8CqSG1lt4/fE72nje4ty
S5ol/J62zST5PcWUmd/TFg63+T0tYaao39OG94eD/TRRZbaf5tL3h2G7W2r9RvtLY8psf2kTHPJ7
4vfE76mtfNhgBub3FFNmfk84pEy5FWUcUqaMQxxSpoxDypRxiEPKlHFImTIO63IoBL8n+ZAyZRzq
H5RxiEPKlHGof1DGIQ4pU8ah/kEZhzk4zOj3lNE7id8TDicjo99TRu8kfk847Oo0d8az7c7j47Cr
200y3vXifhocTtZIRregjHef8Xvak8PSJlD8nuqWmXJMC+6ZD3c3geL3VL3MlGNacDcOLzGBWkIv
v6cqZaYc04KlOFxuAtUahxndgjJ6J/F72p/DfU2gFg5Qh8U+M937Pcla2VtwBw43mM+0zGFGtyCz
uOwtmIDDC/2e1ppAZXQLsqqZvQV3eG+xyzpnCb+n5XPOKm+fDu6dxO9pNw4vN4EaSvo9nb0UxH4a
yvbT1A/7Syk31YI4HH+mpvN7yuidxO8Jhx36PWX0TuL3hEPKlFtRxiFlyjjEIWXKOKRMGYc4pEwZ
h5Qp47Auh0Lwe5IPKVPGof5BGYc4pEwZh/oHZRzikDJlHOoflHGYg8OMfk/ff/jw9u7uze3t58+e
fXZ19er6+vXNzRcvXnz3TbvK/J5wOBkZ/Z6+evnyz8+fj556PcHz5actKvN7wmFXp7lPqensRRCn
n2lK2Xl8HHZ1u8kpXy28oGwqd8Uru58Gh5M1ktEt6DRzmxo0jg4jv31fX5nfU3EOdzSBWuXiNHPj
23IOM7oFvb27W1Pk8TFksDK/p9B8eIkJ1Kqrh0dxnf/ju3ELenN7u4qW1zf1lfk9xXF41gRqL5+Z
0ZR79i/qxi3o/kXC6OdXYw4rr67rK/N7qsbhQhOoDRzO/OvacWlGt6BVKev+U12Z31MQh5tNoBYO
UJdwOD8q7sYtaCZrjX52yYcXKvN7iuDwEvOZHTlMMT+83C3I/DB7CybgcLPf0zYOM7oFWS/N3oKl
3lusXfy83O9pLw4zugV5f5i9BffncJsJ1HCZ39OO7w8H+2milO2niXt/2HLYX1pd2f5SHHbo93TK
XVMrnKfv333SojK/Jxx26Pc0dUpwdObWiDK/JxxSptyKMg4pU8YhDilTxiFlyjjEIWXKOKRMGYd1
ORSC35MQAodC4FAIgUMhcCiEwKEQOBRC4FCIZjkUQtSN/wJPpcXKkg2JfQAAAABJRU5ErkJggg==
</FILE>
</FIGURE>
</FIGURES>
<FEEDBACK/>
<APPENDICES/>
<EXTENSIONS/>
</COCHRANE_REVIEW>
